# Supplementary material for: Projected changes in bird assemblages due to climate change in a Canadian system of protected areas
Source: PLoS One. 2022 Jan 21;17(1):e0262116. doi: 10.1371/journal.pone.0262116 (PMC8782523; doi:10.1371/journal.pone.0262116)
Supplement: S1 Fig — (XLSX) [file pone.0262116.s001.xlsx]

## Sheet: S1 Fig. Park Locator Map
S1 Fig. Park locator map. 2018 network of Canada's national parks, national marine conservation areas, and national urban park.
Label	Site Code	Site Name
1	AUNP	Auyuittuq National Park
2	AVNP	Aulavik National Park
3	BFNP	Banff National Park
4	BPNP	Bruce Peninsula National Park
5	CBNP	Cape Breton Highlands National Park
6	EINP	Elk Island National Park
7	FFMP	Fathom Five National Marine Park
8	FONP	Forillon National Park
9	FUNP	Fundy National Park
10	GBNP	Georgian Bay Islands National Park
11	GHNP	Gwaii Haanas National Park Reserve, National Marine Conservation Area Reserve, and Haida Heritage Site
12	GINP	Gulf Islands National Park Reserve
13	GLNP	Glacier National Park
14	GMNP	Gros Morne National Park
15	GRNP	Grasslands National Park
16	IVNP	Ivvavik National Park
17	JSNP	Jasper National Park
18	KBNP	Kouchibouguac National Park
19	KJNP	Kejimkujik National Park
20	KLNP	Kluane National Park and Reserve
21	KTNP	Kootenay National Park
22	LMNP	La Mauricie National Park
23	LSCA	Lake Superior National Marine Conservation Area
24	MANP	Mingan Archipelago National Park Reserve
25	MMNP	Akami-Uapishkᵁ-KakKasuak-Mealy Mountains National Park Reserve
26	MRNP	Mount Revelstoke National Park
27	NHNP	Nahanni National Park Reserve
28	NTNP	Nááts'įhch'oh National Park Reserve
29	PANP	Prince Albert National Park
30	PENP	Prince Edward Island National Park
31	PKNP	Pukaskwa National Park
32	PPNP	Point Pelee National Park
33	PRNP	Pacific Rim National Park Reserve
34	QSNP	Qausuittuq National Park
35	QTNP	Quttinirpaaq National Park
36	RMNP	Riding Mountain National Park
37	RNUP	Rouge National Urban Park
38	SINP	Sable Island National Park Reserve
39	SMNP	Sirmilik National Park
40	SSMP	Saguenay-St. Lawrence Marine Park
41	TINP	Thousand Islands National Park
42	TMNP	Torngat Mountains National Park
43	TNNP	Terra Nova National Park
44	TUNP	Tuktut Nogait National Park
45	UKNP	Ukkusiksalik National Park
46	VTNP	Vuntut National Park
47	WBNP	Wood Buffalo National Park
48	WLNP	Waterton Lakes National Park
49	WPNP	Wapusk National Park
50	YHNP	Yoho National Park
