# Supplementary material for: Projected changes in bird assemblages due to climate change in a Canadian system of protected areas
Source: PLoS One. 2022 Jan 21;17(1):e0262116. doi: 10.1371/journal.pone.0262116 (PMC8782523; doi:10.1371/journal.pone.0262116)
Supplement: S1 Table — (XLSX) [file pone.0262116.s002.xlsx]

## Sheet: S2 Table. Species Trends
S2 Table. Projected species trend for +2.0°C (approx. year 2055) for all parks in both summer and winter. Improving = Climate suitability shows a significant positive trend over time, climate conditions are projected to improve. Stable = Slope of change in suitability is not significantly different from zero, no change in climate conditions. Worsening = Climate suitability shows a significant neg…
Site Code	Site Name	Season	Species Code	Common Name	Trend	Filtered
AUNP	Auyuittuq National Park	summer	ABDU	American Black Duck	Improving	Not Present
AUNP	Auyuittuq National Park	summer	AMGP	American Golden-Plover	Worsening	Not Present
AUNP	Auyuittuq National Park	summer	AMPI	American Pipit	Stable
AUNP	Auyuittuq National Park	summer	AMWI	American Wigeon	Potential colonisation
AUNP	Auyuittuq National Park	summer	ARTE	Arctic Tern	Stable
AUNP	Auyuittuq National Park	summer	ATSP	American Tree Sparrow	Potential colonisation
AUNP	Auyuittuq National Park	summer	BAEA	Bald Eagle	Potential colonisation
AUNP	Auyuittuq National Park	summer	BASA	Baird's Sandpiper	Worsening
AUNP	Auyuittuq National Park	summer	BBPL	Black-bellied Plover	Improving	Not Present
AUNP	Auyuittuq National Park	summer	BBSA	Buff-breasted Sandpiper	Potential extirpation	Not Present
AUNP	Auyuittuq National Park	summer	BLGU	Black Guillemot	Worsening
AUNP	Auyuittuq National Park	winter	BLGU	Black Guillemot	Stable	Not Present
AUNP	Auyuittuq National Park	summer	BLKI	Black-legged Kittiwake	Potential extirpation	Not Present
AUNP	Auyuittuq National Park	summer	BLPW	Blackpoll Warbler	Potential colonisation
AUNP	Auyuittuq National Park	summer	BLSC	Black Scoter	Potential colonisation
AUNP	Auyuittuq National Park	summer	BLTU	Black Turnstone	Potential colonization	Improbable
AUNP	Auyuittuq National Park	summer	BRAN	Brant	Potential colonisation
AUNP	Auyuittuq National Park	summer	CACG	Cackling Goose	Potential extirpation	Not Present
AUNP	Auyuittuq National Park	summer	CLGR	Clark's Grebe	Worsening	Not Present
AUNP	Auyuittuq National Park	summer	COEI	Common Eider	Stable
AUNP	Auyuittuq National Park	winter	COGO	Common Goldeneye	Potential colonization	Improbable
AUNP	Auyuittuq National Park	summer	COLO	Common Loon	Potential colonisation
AUNP	Auyuittuq National Park	summer	COMU	Common Murre	Potential colonisation
AUNP	Auyuittuq National Park	winter	COMU	Common Murre	Potential colonisation
AUNP	Auyuittuq National Park	summer	CORA	Common Raven	Improving
AUNP	Auyuittuq National Park	winter	CORA	Common Raven	Improving
AUNP	Auyuittuq National Park	summer	CORE	Common Redpoll	Improving
AUNP	Auyuittuq National Park	summer	DUNL	Dunlin	Potential extirpation	Not Present
AUNP	Auyuittuq National Park	summer	EMGO	Emperor Goose	Potential extirpation	Not Present
AUNP	Auyuittuq National Park	summer	FOSP	Fox Sparrow	Potential colonisation
AUNP	Auyuittuq National Park	summer	GCTH	Gray-cheeked Thrush	Potential colonisation
AUNP	Auyuittuq National Park	summer	GLGU	Glaucous Gull	Potential extirpation
AUNP	Auyuittuq National Park	summer	GOEA	Golden Eagle	Potential colonisation
AUNP	Auyuittuq National Park	summer	GRSC	Greater Scaup	Stable	Not Present
AUNP	Auyuittuq National Park	summer	GWGU	Glaucous-winged Gull	Potential colonization	Improbable
AUNP	Auyuittuq National Park	summer	GWTE	Green-winged Teal	Potential colonisation
AUNP	Auyuittuq National Park	summer	GYRF	Gyrfalcon	Improving
AUNP	Auyuittuq National Park	winter	GYRF	Gyrfalcon	Improving
AUNP	Auyuittuq National Park	summer	HADU	Harlequin Duck	Potential colonisation
AUNP	Auyuittuq National Park	winter	HADU	Harlequin Duck	Stable	Not Present
AUNP	Auyuittuq National Park	summer	HERG	Herring Gull	Potential colonisation
AUNP	Auyuittuq National Park	summer	HOLA	Horned Lark	Improving
AUNP	Auyuittuq National Park	summer	HORE	Hoary Redpoll	Potential extirpation
AUNP	Auyuittuq National Park	summer	KIEI	King Eider	Potential extirpation
AUNP	Auyuittuq National Park	winter	KIEI	King Eider	Potential colonisation
AUNP	Auyuittuq National Park	summer	LALO	Lapland Longspur	Stable
AUNP	Auyuittuq National Park	summer	LBDO	Long-billed Dowitcher	Potential extirpation	Not Present
AUNP	Auyuittuq National Park	summer	LESA	Least Sandpiper	Potential colonisation
AUNP	Auyuittuq National Park	summer	LTDU	Long-tailed Duck	Worsening
AUNP	Auyuittuq National Park	summer	LTJA	Long-tailed Jaeger	Worsening
AUNP	Auyuittuq National Park	summer	MALL	Mallard	Potential colonisation
AUNP	Auyuittuq National Park	summer	MEGU	Mew Gull	Potential colonization	Improbable
AUNP	Auyuittuq National Park	summer	NOFL	Northern Flicker	Potential colonisation
AUNP	Auyuittuq National Park	summer	NOFU	Northern Fulmar	Stable	Not Present
AUNP	Auyuittuq National Park	winter	NOFU	Northern Fulmar	Potential colonisation
AUNP	Auyuittuq National Park	summer	NOHA	Northern Harrier	Potential colonisation
AUNP	Auyuittuq National Park	summer	NOPI	Northern Pintail	Potential colonisation
AUNP	Auyuittuq National Park	summer	NSHR	Northern Shrike	Potential extirpation	Not Present
AUNP	Auyuittuq National Park	winter	NSWO	Northern Saw-whet Owl	Potential colonization	Improbable
AUNP	Auyuittuq National Park	summer	PAJA	Parasitic Jaeger	Stable
AUNP	Auyuittuq National Park	summer	PALO	Pacific Loon	Potential extirpation	Not Present
AUNP	Auyuittuq National Park	summer	PECO	Pelagic Cormorant	Potential colonization	Improbable
AUNP	Auyuittuq National Park	summer	PEFA	Peregrine Falcon	Improving
AUNP	Auyuittuq National Park	summer	PESA	Pectoral Sandpiper	Potential extirpation	Not Present
AUNP	Auyuittuq National Park	summer	PIJA	Pinyon Jay	Potential extirpation	Not Present
AUNP	Auyuittuq National Park	winter	PISI	Pine Siskin	Potential colonization	Improbable
AUNP	Auyuittuq National Park	summer	POJA	Pomarine Jaeger	Stable	Not Present
AUNP	Auyuittuq National Park	summer	RBME	Red-breasted Merganser	Improving
AUNP	Auyuittuq National Park	winter	RBNU	Red-breasted Nuthatch	Potential colonization	Improbable
AUNP	Auyuittuq National Park	summer	RECR	Red Crossbill	Potential colonization	Improbable
AUNP	Auyuittuq National Park	winter	RECR	Red Crossbill	Potential colonization	Improbable
AUNP	Auyuittuq National Park	summer	REPH	Red Phalarope	Potential extirpation	Not Present
AUNP	Auyuittuq National Park	summer	RLHA	Rough-legged Hawk	Stable
AUNP	Auyuittuq National Park	summer	RNDU	Ring-necked Duck	Potential colonisation
AUNP	Auyuittuq National Park	summer	RNGR	Red-necked Grebe	Potential extirpation	Not Present
AUNP	Auyuittuq National Park	summer	RNPH	Red-necked Phalarope	Potential colonisation
AUNP	Auyuittuq National Park	summer	ROPT	Rock Ptarmigan	Worsening
AUNP	Auyuittuq National Park	winter	ROPT	Rock Ptarmigan	Stable
AUNP	Auyuittuq National Park	summer	RTHA	Red-tailed Hawk	Potential colonisation
AUNP	Auyuittuq National Park	summer	RTLO	Red-throated Loon	Stable
AUNP	Auyuittuq National Park	summer	RUTU	Ruddy Turnstone	Potential colonisation
AUNP	Auyuittuq National Park	summer	SACR	Sandhill Crane	Potential colonisation
AUNP	Auyuittuq National Park	summer	SAGU	Sabine's Gull	Stable	Not Present
AUNP	Auyuittuq National Park	summer	SAND	Sanderling	Potential colonisation
AUNP	Auyuittuq National Park	summer	SEOW	Short-eared Owl	Stable	Not Present
AUNP	Auyuittuq National Park	summer	SEPL	Semipalmated Plover	Stable
AUNP	Auyuittuq National Park	summer	SESA	Semipalmated Sandpiper	Potential extirpation	Not Present
AUNP	Auyuittuq National Park	summer	SNBU	Snow Bunting	Improving
AUNP	Auyuittuq National Park	winter	SNBU	Snow Bunting	Potential colonisation
AUNP	Auyuittuq National Park	summer	SNGO	Snow Goose	Stable	Not Present
AUNP	Auyuittuq National Park	summer	SNOW	Snowy Owl	Potential extirpation
AUNP	Auyuittuq National Park	summer	STJA	Steller's Jay	Potential extirpation	Not Present
AUNP	Auyuittuq National Park	summer	SUSC	Surf Scoter	Potential colonisation
AUNP	Auyuittuq National Park	summer	TBMU	Thick-billed Murre	Worsening	Not Present
AUNP	Auyuittuq National Park	winter	TBMU	Thick-billed Murre	Potential colonisation
AUNP	Auyuittuq National Park	winter	TRUS	Trumpeter Swan	Improving	Not Present
AUNP	Auyuittuq National Park	summer	TUSW	Tundra Swan	Potential extirpation	Not Present
AUNP	Auyuittuq National Park	summer	WCSP	White-crowned Sparrow	Potential colonisation
AUNP	Auyuittuq National Park	summer	WHIM	Whimbrel	Potential extirpation	Not Present
AUNP	Auyuittuq National Park	summer	WIPT	Willow Ptarmigan	Stable	Not Present
AUNP	Auyuittuq National Park	winter	WIPT	Willow Ptarmigan	Stable	Not Present
AUNP	Auyuittuq National Park	summer	WRSA	White-rumped Sandpiper	Worsening
AUNP	Auyuittuq National Park	winter	WWCR	White-winged Crossbill	Potential colonization	Improbable
AUNP	Auyuittuq National Park	summer	WWSC	White-winged Scoter	Potential colonisation
AUNP	Auyuittuq National Park	summer	YBLO	Yellow-billed Loon	Potential extirpation	Not Present
AUNP	Auyuittuq National Park	winter	YBLO	Yellow-billed Loon	Stable	Not Present
AVNP	Aulavik National Park	summer	AMGP	American Golden-Plover	Stable
AVNP	Aulavik National Park	summer	AMPI	American Pipit	Improving
AVNP	Aulavik National Park	summer	AMWI	American Wigeon	Potential colonisation
AVNP	Aulavik National Park	summer	ARTE	Arctic Tern	Stable
AVNP	Aulavik National Park	summer	BASA	Baird's Sandpiper	Potential extirpation
AVNP	Aulavik National Park	summer	BBPL	Black-bellied Plover	Improving
AVNP	Aulavik National Park	summer	BBSA	Buff-breasted Sandpiper	Potential extirpation
AVNP	Aulavik National Park	summer	BLGU	Black Guillemot	Potential extirpation	Not Present
AVNP	Aulavik National Park	winter	BLGU	Black Guillemot	Stable	Not Present
AVNP	Aulavik National Park	summer	BLSC	Black Scoter	Potential colonisation
AVNP	Aulavik National Park	summer	BRAN	Brant	Stable
AVNP	Aulavik National Park	summer	CACG	Cackling Goose	Potential colonisation
AVNP	Aulavik National Park	summer	COEI	Common Eider	Potential extirpation	Not Present
AVNP	Aulavik National Park	summer	COLO	Common Loon	Potential colonisation
AVNP	Aulavik National Park	summer	COMU	Common Murre	Potential colonisation
AVNP	Aulavik National Park	winter	CORA	Common Raven	Improving
AVNP	Aulavik National Park	summer	CORE	Common Redpoll	Potential colonisation
AVNP	Aulavik National Park	summer	DUNL	Dunlin	Potential colonisation
AVNP	Aulavik National Park	summer	GLGU	Glaucous Gull	Stable
AVNP	Aulavik National Park	summer	GWFG	Greater White-fronted Goose	Potential colonisation
AVNP	Aulavik National Park	summer	GWTE	Green-winged Teal	Potential colonisation
AVNP	Aulavik National Park	summer	GYRF	Gyrfalcon	Improving
AVNP	Aulavik National Park	summer	HERG	Herring Gull	Potential extirpation	Not Present
AVNP	Aulavik National Park	summer	HOLA	Horned Lark	Improving
AVNP	Aulavik National Park	summer	HORE	Hoary Redpoll	Potential colonisation
AVNP	Aulavik National Park	summer	KIEI	King Eider	Potential extirpation
AVNP	Aulavik National Park	summer	LALO	Lapland Longspur	Stable
AVNP	Aulavik National Park	summer	LBDO	Long-billed Dowitcher	Potential colonisation
AVNP	Aulavik National Park	summer	LESA	Least Sandpiper	Potential colonisation
AVNP	Aulavik National Park	summer	LTDU	Long-tailed Duck	Worsening
AVNP	Aulavik National Park	summer	LTJA	Long-tailed Jaeger	Improving
AVNP	Aulavik National Park	summer	MALL	Mallard	Potential colonisation
AVNP	Aulavik National Park	summer	MEGU	Mew Gull	Potential colonisation
AVNP	Aulavik National Park	summer	NOFU	Northern Fulmar	Stable	Not Present
AVNP	Aulavik National Park	summer	NOPI	Northern Pintail	Potential colonisation
AVNP	Aulavik National Park	summer	PAJA	Parasitic Jaeger	Stable
AVNP	Aulavik National Park	summer	PALO	Pacific Loon	Stable
AVNP	Aulavik National Park	summer	PECO	Pelagic Cormorant	Potential colonization	Improbable
AVNP	Aulavik National Park	summer	PEFA	Peregrine Falcon	Improving
AVNP	Aulavik National Park	summer	PESA	Pectoral Sandpiper	Potential extirpation
AVNP	Aulavik National Park	summer	POJA	Pomarine Jaeger	Improving
AVNP	Aulavik National Park	summer	RBME	Red-breasted Merganser	Improving	Not Present
AVNP	Aulavik National Park	winter	REKN	Red Knot	Stable	Not Present
AVNP	Aulavik National Park	summer	REPH	Red Phalarope	Potential extirpation
AVNP	Aulavik National Park	summer	RLHA	Rough-legged Hawk	Stable
AVNP	Aulavik National Park	summer	RNPH	Red-necked Phalarope	Improving
AVNP	Aulavik National Park	summer	ROPT	Rock Ptarmigan	Potential extirpation
AVNP	Aulavik National Park	winter	ROPT	Rock Ptarmigan	Stable
AVNP	Aulavik National Park	summer	RTLO	Red-throated Loon	Stable
AVNP	Aulavik National Park	summer	RUTU	Ruddy Turnstone	Potential extirpation
AVNP	Aulavik National Park	summer	SACR	Sandhill Crane	Stable
AVNP	Aulavik National Park	summer	SAGU	Sabine's Gull	Stable
AVNP	Aulavik National Park	summer	SAND	Sanderling	Potential extirpation
AVNP	Aulavik National Park	winter	SAND	Sanderling	Potential extirpation	Not Present
AVNP	Aulavik National Park	summer	SEOW	Short-eared Owl	Stable
AVNP	Aulavik National Park	summer	SEPL	Semipalmated Plover	Stable
AVNP	Aulavik National Park	summer	SESA	Semipalmated Sandpiper	Potential extirpation
AVNP	Aulavik National Park	summer	SNBU	Snow Bunting	Worsening
AVNP	Aulavik National Park	summer	SNGO	Snow Goose	Potential extirpation
AVNP	Aulavik National Park	summer	SNOW	Snowy Owl	Potential extirpation
AVNP	Aulavik National Park	summer	SUSC	Surf Scoter	Potential colonisation
AVNP	Aulavik National Park	summer	TBMU	Thick-billed Murre	Stable	Not Present
AVNP	Aulavik National Park	summer	TUSW	Tundra Swan	Improving
AVNP	Aulavik National Park	summer	WIPT	Willow Ptarmigan	Improving
AVNP	Aulavik National Park	winter	WIPT	Willow Ptarmigan	Improving	Not Present
AVNP	Aulavik National Park	summer	WRSA	White-rumped Sandpiper	Worsening
AVNP	Aulavik National Park	winter	WWCR	White-winged Crossbill	Potential colonization	Improbable
AVNP	Aulavik National Park	summer	WWSC	White-winged Scoter	Potential colonisation
AVNP	Aulavik National Park	summer	YBLO	Yellow-billed Loon	Stable
AVNP	Aulavik National Park	winter	YBLO	Yellow-billed Loon	Stable	Not Present
BFNP	Banff National Park	summer	ALFL	Alder Flycatcher	Improving
BFNP	Banff National Park	summer	AMAV	American Avocet	Stable
BFNP	Banff National Park	summer	AMCO	American Coot	Improving
BFNP	Banff National Park	summer	AMCR	American Crow	Improving
BFNP	Banff National Park	winter	AMCR	American Crow	Improving
BFNP	Banff National Park	summer	AMDI	American Dipper	Stable
BFNP	Banff National Park	winter	AMDI	American Dipper	Stable
BFNP	Banff National Park	summer	AMGO	American Goldfinch	Improving
BFNP	Banff National Park	summer	AMKE	American Kestrel	Improving
BFNP	Banff National Park	summer	AMPI	American Pipit	Stable
BFNP	Banff National Park	summer	AMRE	American Redstart	Improving
BFNP	Banff National Park	summer	AMRO	American Robin	Stable
BFNP	Banff National Park	winter	AMRO	American Robin	Improving
BFNP	Banff National Park	summer	AMWI	American Wigeon	Improving
BFNP	Banff National Park	winter	ANMU	Ancient Murrelet	Stable	Not Present
BFNP	Banff National Park	summer	ARTE	Arctic Tern	Potential colonization	Improbable
BFNP	Banff National Park	winter	ATSP	American Tree Sparrow	Improving
BFNP	Banff National Park	summer	ATTW	American Three-toed Woodpecker	Stable
BFNP	Banff National Park	winter	ATTW	American Three-toed Woodpecker	Stable
BFNP	Banff National Park	summer	AWPE	American White Pelican	Improving
BFNP	Banff National Park	summer	BADO	Barred Owl	Improving
BFNP	Banff National Park	winter	BADO	Barred Owl	Improving
BFNP	Banff National Park	summer	BAEA	Bald Eagle	Stable
BFNP	Banff National Park	winter	BAEA	Bald Eagle	Improving
BFNP	Banff National Park	summer	BAGO	Barrow's Goldeneye	Stable
BFNP	Banff National Park	winter	BAGO	Barrow's Goldeneye	Stable
BFNP	Banff National Park	summer	BANS	Bank Swallow	Improving
BFNP	Banff National Park	summer	BARS	Barn Swallow	Improving
BFNP	Banff National Park	winter	BARS	Barn Swallow	Potential extirpation	Not Present
BFNP	Banff National Park	summer	BBMA	Black-billed Magpie	Potential extirpation
BFNP	Banff National Park	winter	BBMA	Black-billed Magpie	Stable
BFNP	Banff National Park	summer	BBWO	Black-backed Woodpecker	Improving
BFNP	Banff National Park	winter	BBWO	Black-backed Woodpecker	Improving
BFNP	Banff National Park	summer	BCCH	Black-capped Chickadee	Improving
BFNP	Banff National Park	winter	BCCH	Black-capped Chickadee	Improving
BFNP	Banff National Park	summer	BEKI	Belted Kingfisher	Improving
BFNP	Banff National Park	summer	BHCO	Brown-headed Cowbird	Improving
BFNP	Banff National Park	summer	BLPW	Blackpoll Warbler	Stable
BFNP	Banff National Park	summer	BLRF	Black Rosy-Finch	Potential extirpation	Not Present
BFNP	Banff National Park	summer	BLSW	Black Swift	Potential extirpation
BFNP	Banff National Park	summer	BLTE	Black Tern	Improving
BFNP	Banff National Park	summer	BOCH	Boreal Chickadee	Stable
BFNP	Banff National Park	winter	BOCH	Boreal Chickadee	Stable
BFNP	Banff National Park	summer	BOGU	Bonaparte's Gull	Potential extirpation
BFNP	Banff National Park	summer	BOOW	Boreal Owl	Stable
BFNP	Banff National Park	winter	BOOW	Boreal Owl	Stable	Not Present
BFNP	Banff National Park	summer	BOWA	Bohemian Waxwing	Improving
BFNP	Banff National Park	winter	BOWA	Bohemian Waxwing	Stable
BFNP	Banff National Park	summer	BRBL	Brewer's Blackbird	Improving
BFNP	Banff National Park	summer	BRCR	Brown Creeper	Stable
BFNP	Banff National Park	winter	BRCR	Brown Creeper	Improving
BFNP	Banff National Park	summer	BRSP	Brewer's Sparrow	Potential extirpation
BFNP	Banff National Park	summer	BUFF	Bufflehead	Improving
BFNP	Banff National Park	summer	BWHA	Broad-winged Hawk	Potential colonisation
BFNP	Banff National Park	summer	BWTE	Blue-winged Teal	Stable
BFNP	Banff National Park	summer	CAFI	Cassin's Finch	Potential extirpation
BFNP	Banff National Park	winter	CAFI	Cassin's Finch	Potential colonisation
BFNP	Banff National Park	summer	CAGU	California Gull	Improving
BFNP	Banff National Park	summer	CAHU	Calliope Hummingbird	Improving
BFNP	Banff National Park	summer	CAJA	Canada Jay	Stable
BFNP	Banff National Park	winter	CAJA	Canada Jay	Stable
BFNP	Banff National Park	summer	CANG	Canada Goose	Stable
BFNP	Banff National Park	winter	CANG	Canada Goose	Improving
BFNP	Banff National Park	summer	CANV	Canvasback	Stable
BFNP	Banff National Park	summer	CATE	Caspian Tern	Improving
BFNP	Banff National Park	summer	CAVI	Cassin's Vireo	Improving
BFNP	Banff National Park	summer	CCLO	Chestnut-collared Longspur	Potential extirpation	Not Present
BFNP	Banff National Park	summer	CCSP	Clay-colored Sparrow	Improving
BFNP	Banff National Park	summer	CEDW	Cedar Waxwing	Improving
BFNP	Banff National Park	summer	CHSP	Chipping Sparrow	Stable
BFNP	Banff National Park	summer	CITE	Cinnamon Teal	Stable
BFNP	Banff National Park	summer	CLGR	Clark's Grebe	Improving	Not Present
BFNP	Banff National Park	summer	CLNU	Clark's Nutcracker	Stable
BFNP	Banff National Park	winter	CLNU	Clark's Nutcracker	Stable
BFNP	Banff National Park	summer	CLSW	Cliff Swallow	Stable
BFNP	Banff National Park	summer	COFL	Cordilleran Flycatcher	Potential extirpation	Not Present
BFNP	Banff National Park	summer	COGO	Common Goldeneye	Stable
BFNP	Banff National Park	winter	COGO	Common Goldeneye	Improving
BFNP	Banff National Park	summer	COHA	Cooper's Hawk	Improving
BFNP	Banff National Park	summer	COLO	Common Loon	Improving
BFNP	Banff National Park	summer	COME	Common Merganser	Stable
BFNP	Banff National Park	winter	COME	Common Merganser	Improving
BFNP	Banff National Park	summer	CONI	Common Nighthawk	Improving
BFNP	Banff National Park	summer	CORA	Common Raven	Stable
BFNP	Banff National Park	winter	CORA	Common Raven	Improving
BFNP	Banff National Park	winter	CORE	Common Redpoll	Improving
BFNP	Banff National Park	summer	COTE	Common Tern	Improving
BFNP	Banff National Park	summer	COYE	Common Yellowthroat	Improving
BFNP	Banff National Park	summer	DCCO	Double-crested Cormorant	Improving
BFNP	Banff National Park	summer	DEJU	Dark-eyed Junco	Stable
BFNP	Banff National Park	winter	DEJU	Dark-eyed Junco	Improving
BFNP	Banff National Park	summer	DOWO	Downy Woodpecker	Improving
BFNP	Banff National Park	winter	DOWO	Downy Woodpecker	Improving
BFNP	Banff National Park	summer	DUFL	Dusky Flycatcher	Improving
BFNP	Banff National Park	summer	DUGR	Dusky Grouse	Stable
BFNP	Banff National Park	winter	DUGR	Dusky Grouse	Stable	Not Present
BFNP	Banff National Park	winter	DUNL	Dunlin	Potential extirpation	Not Present
BFNP	Banff National Park	summer	EAGR	Eared Grebe	Improving
BFNP	Banff National Park	summer	EUCD	Eurasian Collared-Dove	Improving
BFNP	Banff National Park	winter	EUCD	Eurasian Collared-Dove	Improving	Not Present
BFNP	Banff National Park	summer	EUST	European Starling	Improving
BFNP	Banff National Park	winter	EUST	European Starling	Improving
BFNP	Banff National Park	summer	EVGR	Evening Grosbeak	Improving
BFNP	Banff National Park	winter	EVGR	Evening Grosbeak	Improving
BFNP	Banff National Park	summer	FEHA	Ferruginous Hawk	Improving	Not Present
BFNP	Banff National Park	summer	FOSP	Fox Sparrow	Stable
BFNP	Banff National Park	summer	GADW	Gadwall	Improving
BFNP	Banff National Park	summer	GBHE	Great Blue Heron	Improving
BFNP	Banff National Park	summer	GCKI	Golden-crowned Kinglet	Improving
BFNP	Banff National Park	summer	GCRF	Gray-crowned Rosy-Finch	Stable
BFNP	Banff National Park	winter	GCRF	Gray-crowned Rosy-Finch	Potential extirpation
BFNP	Banff National Park	summer	GCSP	Golden-crowned Sparrow	Stable
BFNP	Banff National Park	summer	GGOW	Great Gray Owl	Improving
BFNP	Banff National Park	winter	GGOW	Great Gray Owl	Improving
BFNP	Banff National Park	summer	GHOW	Great Horned Owl	Improving
BFNP	Banff National Park	winter	GHOW	Great Horned Owl	Improving
BFNP	Banff National Park	winter	GLGU	Glaucous Gull	Potential colonisation
BFNP	Banff National Park	summer	GOEA	Golden Eagle	Worsening
BFNP	Banff National Park	winter	GOEA	Golden Eagle	Improving
BFNP	Banff National Park	summer	GRAP	Gray Partridge	Potential colonisation
BFNP	Banff National Park	winter	GRAP	Gray Partridge	Potential colonisation
BFNP	Banff National Park	summer	GRCA	Gray Catbird	Improving
BFNP	Banff National Park	summer	GRSC	Greater Scaup	Potential extirpation	Improbable
BFNP	Banff National Park	winter	GRSC	Greater Scaup	Potential colonisation
BFNP	Banff National Park	summer	GRYE	Greater Yellowlegs	Improving
BFNP	Banff National Park	summer	GTTO	Green-tailed Towhee	Stable	Not Present
BFNP	Banff National Park	summer	GWGU	Glaucous-winged Gull	Potential colonization	Improbable
BFNP	Banff National Park	summer	GWTE	Green-winged Teal	Potential extirpation
BFNP	Banff National Park	winter	GYRF	Gyrfalcon	Potential colonisation
BFNP	Banff National Park	summer	HADU	Harlequin Duck	Stable
BFNP	Banff National Park	winter	HADU	Harlequin Duck	Improving
BFNP	Banff National Park	summer	HAFL	Hammond's Flycatcher	Improving
BFNP	Banff National Park	summer	HAWO	Hairy Woodpecker	Improving
BFNP	Banff National Park	winter	HAWO	Hairy Woodpecker	Improving
BFNP	Banff National Park	summer	HERG	Herring Gull	Improving
BFNP	Banff National Park	winter	HERG	Herring Gull	Potential colonisation
BFNP	Banff National Park	summer	HETH	Hermit Thrush	Stable
BFNP	Banff National Park	summer	HOGR	Horned Grebe	Stable
BFNP	Banff National Park	summer	HOLA	Horned Lark	Potential extirpation
BFNP	Banff National Park	summer	HOME	Hooded Merganser	Improving
BFNP	Banff National Park	summer	HORE	Hoary Redpoll	Potential extirpation	Not Present
BFNP	Banff National Park	summer	HOSP	House Sparrow	Improving
BFNP	Banff National Park	winter	HOSP	House Sparrow	Improving
BFNP	Banff National Park	summer	HOWR	House Wren	Improving
BFNP	Banff National Park	winter	ICGU	Iceland Gull	Potential colonisation
BFNP	Banff National Park	summer	KILL	Killdeer	Improving
BFNP	Banff National Park	summer	LAZB	Lazuli Bunting	Improving
BFNP	Banff National Park	summer	LBCU	Long-billed Curlew	Potential colonization	Improbable
BFNP	Banff National Park	summer	LCSP	LeConte's Sparrow	Potential extirpation
BFNP	Banff National Park	summer	LEFL	Least Flycatcher	Improving
BFNP	Banff National Park	summer	LEOW	Long-eared Owl	Potential colonisation
BFNP	Banff National Park	summer	LESA	Least Sandpiper	Improving
BFNP	Banff National Park	summer	LESC	Lesser Scaup	Potential extirpation
BFNP	Banff National Park	summer	LEWO	Lewis's Woodpecker	Improving
BFNP	Banff National Park	summer	LEYE	Lesser Yellowlegs	Improving
BFNP	Banff National Park	summer	LISP	Lincoln's Sparrow	Stable
BFNP	Banff National Park	winter	LTDU	Long-tailed Duck	Improving
BFNP	Banff National Park	summer	LTJA	Long-tailed Jaeger	Potential extirpation	Not Present
BFNP	Banff National Park	summer	MALL	Mallard	Improving
BFNP	Banff National Park	winter	MALL	Mallard	Improving
BFNP	Banff National Park	summer	MAWA	Magnolia Warbler	Improving
BFNP	Banff National Park	summer	MAWR	Marsh Wren	Improving
BFNP	Banff National Park	summer	MERL	Merlin	Stable
BFNP	Banff National Park	winter	MERL	Merlin	Improving
BFNP	Banff National Park	summer	MGWA	MacGillivray's Warbler	Improving
BFNP	Banff National Park	summer	MOBL	Mountain Bluebird	Stable
BFNP	Banff National Park	winter	MOBL	Mountain Bluebird	Stable	Not Present
BFNP	Banff National Park	summer	MOCH	Mountain Chickadee	Potential extirpation
BFNP	Banff National Park	winter	MOCH	Mountain Chickadee	Potential extirpation
BFNP	Banff National Park	summer	NAWA	Nashville Warbler	Improving
BFNP	Banff National Park	summer	NHOW	Northern Hawk Owl	Potential extirpation
BFNP	Banff National Park	winter	NHOW	Northern Hawk Owl	Potential extirpation
BFNP	Banff National Park	summer	NOFL	Northern Flicker	Improving
BFNP	Banff National Park	winter	NOFL	Northern Flicker	Improving
BFNP	Banff National Park	summer	NOGO	Northern Goshawk	Stable
BFNP	Banff National Park	winter	NOGO	Northern Goshawk	Stable
BFNP	Banff National Park	summer	NOHA	Northern Harrier	Potential extirpation
BFNP	Banff National Park	summer	NOPI	Northern Pintail	Stable
BFNP	Banff National Park	summer	NOPO	Northern Pygmy-Owl	Potential extirpation
BFNP	Banff National Park	winter	NOPO	Northern Pygmy-Owl	Stable
BFNP	Banff National Park	summer	NOWA	Northern Waterthrush	Improving
BFNP	Banff National Park	summer	NSHO	Northern Shoveler	Stable
BFNP	Banff National Park	summer	NSHR	Northern Shrike	Potential colonization	Improbable
BFNP	Banff National Park	winter	NSHR	Northern Shrike	Improving
BFNP	Banff National Park	summer	NSWO	Northern Saw-whet Owl	Improving
BFNP	Banff National Park	winter	NSWO	Northern Saw-whet Owl	Improving	Not Present
BFNP	Banff National Park	summer	OCWA	Orange-crowned Warbler	Improving
BFNP	Banff National Park	summer	OSFL	Olive-sided Flycatcher	Improving
BFNP	Banff National Park	summer	OSPR	Osprey	Improving
BFNP	Banff National Park	summer	OVEN	Ovenbird	Improving
BFNP	Banff National Park	summer	PALO	Pacific Loon	Potential extirpation	Not Present
BFNP	Banff National Park	winter	PALO	Pacific Loon	Stable	Not Present
BFNP	Banff National Park	summer	PAWR	Pacific Wren	Improving
BFNP	Banff National Park	summer	PBGR	Pied-billed Grebe	Improving
BFNP	Banff National Park	summer	PEFA	Peregrine Falcon	Stable
BFNP	Banff National Park	summer	PIGR	Pine Grosbeak	Stable
BFNP	Banff National Park	winter	PIGR	Pine Grosbeak	Stable
BFNP	Banff National Park	winter	PIJA	Pinyon Jay	Potential extirpation	Not Present
BFNP	Banff National Park	summer	PISI	Pine Siskin	Stable
BFNP	Banff National Park	winter	PISI	Pine Siskin	Improving
BFNP	Banff National Park	summer	PIWA	Pine Warbler	Potential extirpation	Not Present
BFNP	Banff National Park	summer	PIWO	Pileated Woodpecker	Improving
BFNP	Banff National Park	winter	PIWO	Pileated Woodpecker	Improving
BFNP	Banff National Park	winter	PLCH	Plain Chachalaca	Potential extirpation	Not Present
BFNP	Banff National Park	summer	PRFA	Prairie Falcon	Potential extirpation
BFNP	Banff National Park	winter	PRFA	Prairie Falcon	Stable	Not Present
BFNP	Banff National Park	summer	PUFI	Purple Finch	Improving
BFNP	Banff National Park	summer	RBGU	Ring-billed Gull	Improving
BFNP	Banff National Park	summer	RBME	Red-breasted Merganser	Potential extirpation
BFNP	Banff National Park	winter	RBME	Red-breasted Merganser	Stable
BFNP	Banff National Park	summer	RBNU	Red-breasted Nuthatch	Improving
BFNP	Banff National Park	winter	RBNU	Red-breasted Nuthatch	Improving
BFNP	Banff National Park	summer	RCKI	Ruby-crowned Kinglet	Stable
BFNP	Banff National Park	summer	RECR	Red Crossbill	Stable
BFNP	Banff National Park	winter	RECR	Red Crossbill	Improving
BFNP	Banff National Park	summer	REDH	Redhead	Improving
BFNP	Banff National Park	summer	REVI	Red-eyed Vireo	Improving
BFNP	Banff National Park	winter	RLHA	Rough-legged Hawk	Improving
BFNP	Banff National Park	summer	RNDU	Ring-necked Duck	Improving
BFNP	Banff National Park	summer	RNGR	Red-necked Grebe	Improving
BFNP	Banff National Park	summer	RNPH	Red-necked Phalarope	Potential extirpation	Not Present
BFNP	Banff National Park	summer	RNSA	Red-naped Sapsucker	Potential extirpation
BFNP	Banff National Park	summer	ROPI	Rock Pigeon	Stable
BFNP	Banff National Park	winter	ROPI	Rock Pigeon	Improving
BFNP	Banff National Park	summer	ROWR	Rock Wren	Stable
BFNP	Banff National Park	summer	RTHA	Red-tailed Hawk	Stable
BFNP	Banff National Park	summer	RTLO	Red-throated Loon	Potential extirpation	Not Present
BFNP	Banff National Park	summer	RUBL	Rusty Blackbird	Improving
BFNP	Banff National Park	summer	RUDU	Ruddy Duck	Improving
BFNP	Banff National Park	summer	RUGR	Ruffed Grouse	Improving
BFNP	Banff National Park	winter	RUGR	Ruffed Grouse	Improving
BFNP	Banff National Park	summer	RUHU	Rufous Hummingbird	Improving
BFNP	Banff National Park	summer	RWBL	Red-winged Blackbird	Improving
BFNP	Banff National Park	summer	SACR	Sandhill Crane	Improving
BFNP	Banff National Park	summer	SAVS	Savannah Sparrow	Improving
BFNP	Banff National Park	summer	SBDO	Short-billed Dowitcher	Potential extirpation	Not Present
BFNP	Banff National Park	summer	SEOW	Short-eared Owl	Potential colonization	Improbable
BFNP	Banff National Park	summer	SESA	Semipalmated Sandpiper	Potential extirpation	Not Present
BFNP	Banff National Park	winter	SNBU	Snow Bunting	Improving
BFNP	Banff National Park	winter	SNOW	Snowy Owl	Potential colonization	Improbable
BFNP	Banff National Park	summer	SORA	Sora	Improving
BFNP	Banff National Park	summer	SOSA	Solitary Sandpiper	Potential extirpation
BFNP	Banff National Park	summer	SOSP	Song Sparrow	Improving
BFNP	Banff National Park	winter	SOSP	Song Sparrow	Improving
BFNP	Banff National Park	summer	SPGR	Spruce Grouse	Stable
BFNP	Banff National Park	winter	SPGR	Spruce Grouse	Stable
BFNP	Banff National Park	summer	SPSA	Spotted Sandpiper	Improving
BFNP	Banff National Park	summer	SPTO	Spotted Towhee	Improving
BFNP	Banff National Park	summer	SSHA	Sharp-shinned Hawk	Stable
BFNP	Banff National Park	summer	STGR	Sharp-tailed Grouse	Potential colonisation
BFNP	Banff National Park	winter	STGR	Sharp-tailed Grouse	Potential colonisation
BFNP	Banff National Park	winter	STJA	Steller's Jay	Potential extirpation	Improbable
BFNP	Banff National Park	summer	SWHA	Swainson's Hawk	Stable
BFNP	Banff National Park	summer	SWTH	Swainson's Thrush	Stable
BFNP	Banff National Park	summer	TEWA	Tennessee Warbler	Improving
BFNP	Banff National Park	summer	TOSO	Townsend's Solitaire	Stable
BFNP	Banff National Park	winter	TOSO	Townsend's Solitaire	Potential extirpation
BFNP	Banff National Park	summer	TOWA	Townsend's Warbler	Improving
BFNP	Banff National Park	summer	TRES	Tree Swallow	Improving
BFNP	Banff National Park	summer	TRUS	Trumpeter Swan	Improving
BFNP	Banff National Park	winter	TRUS	Trumpeter Swan	Potential colonisation
BFNP	Banff National Park	summer	UPSA	Upland Sandpiper	Potential extirpation	Not Present
BFNP	Banff National Park	summer	VATH	Varied Thrush	Improving
BFNP	Banff National Park	winter	VATH	Varied Thrush	Improving
BFNP	Banff National Park	summer	VEER	Veery	Improving
BFNP	Banff National Park	summer	VESP	Vesper Sparrow	Improving
BFNP	Banff National Park	summer	VGSW	Violet-green Swallow	Improving
BFNP	Banff National Park	summer	VIRA	Virginia Rail	Improving
BFNP	Banff National Park	summer	WAVI	Warbling Vireo	Improving
BFNP	Banff National Park	summer	WBNU	White-breasted Nuthatch	Improving
BFNP	Banff National Park	winter	WBNU	White-breasted Nuthatch	Improving
BFNP	Banff National Park	summer	WCSP	White-crowned Sparrow	Stable
BFNP	Banff National Park	summer	WEBL	Western Bluebird	Potential colonisation
BFNP	Banff National Park	summer	WEGR	Western Grebe	Improving
BFNP	Banff National Park	summer	WETA	Western Tanager	Improving
BFNP	Banff National Park	summer	WEWP	Western Wood-Pewee	Improving
BFNP	Banff National Park	summer	WIFL	Willow Flycatcher	Improving
BFNP	Banff National Park	summer	WIPH	Wilson's Phalarope	Improving
BFNP	Banff National Park	summer	WIPT	Willow Ptarmigan	Stable	Not Present
BFNP	Banff National Park	winter	WIPT	Willow Ptarmigan	Potential extirpation	Not Present
BFNP	Banff National Park	summer	WISA	Williamson's Sapsucker	Potential colonisation
BFNP	Banff National Park	summer	WISN	Wilson's Snipe	Stable
BFNP	Banff National Park	summer	WIWA	Wilson's Warbler	Stable
BFNP	Banff National Park	summer	WODU	Wood Duck	Improving
BFNP	Banff National Park	summer	WRSA	White-rumped Sandpiper	Potential colonization	Improbable
BFNP	Banff National Park	summer	WTSP	White-throated Sparrow	Improving
BFNP	Banff National Park	summer	WTSW	White-throated Swift	Stable	Not Present
BFNP	Banff National Park	summer	WWCR	White-winged Crossbill	Stable
BFNP	Banff National Park	winter	WWCR	White-winged Crossbill	Stable
BFNP	Banff National Park	summer	WWSC	White-winged Scoter	Improving
BFNP	Banff National Park	summer	YBFL	Yellow-bellied Flycatcher	Improving
BFNP	Banff National Park	winter	YBLO	Yellow-billed Loon	Stable	Not Present
BFNP	Banff National Park	summer	YBSA	Yellow-bellied Sapsucker	Improving
BFNP	Banff National Park	summer	YEWA	Yellow Warbler	Improving
BFNP	Banff National Park	summer	YHBL	Yellow-headed Blackbird	Improving
BFNP	Banff National Park	summer	YRWA	Yellow-rumped Warbler	Stable
BPNP	Bruce Peninsula National Park	summer	ABDU	American Black Duck	Potential extirpation
BPNP	Bruce Peninsula National Park	winter	ABDU	American Black Duck	Stable
BPNP	Bruce Peninsula National Park	summer	ACFL	Acadian Flycatcher	Potential colonisation
BPNP	Bruce Peninsula National Park	summer	ALFL	Alder Flycatcher	Potential extirpation
BPNP	Bruce Peninsula National Park	summer	AMBI	American Bittern	Worsening
BPNP	Bruce Peninsula National Park	summer	AMCO	American Coot	Improving
BPNP	Bruce Peninsula National Park	winter	AMCO	American Coot	Potential colonisation
BPNP	Bruce Peninsula National Park	summer	AMCR	American Crow	Stable
BPNP	Bruce Peninsula National Park	winter	AMCR	American Crow	Stable
BPNP	Bruce Peninsula National Park	summer	AMDI	American Dipper	Potential colonization	Improbable
BPNP	Bruce Peninsula National Park	summer	AMGO	American Goldfinch	Stable
BPNP	Bruce Peninsula National Park	winter	AMGO	American Goldfinch	Stable
BPNP	Bruce Peninsula National Park	summer	AMKE	American Kestrel	Stable
BPNP	Bruce Peninsula National Park	winter	AMKE	American Kestrel	Potential colonisation
BPNP	Bruce Peninsula National Park	summer	AMRE	American Redstart	Stable
BPNP	Bruce Peninsula National Park	summer	AMRO	American Robin	Stable
BPNP	Bruce Peninsula National Park	winter	AMRO	American Robin	Improving
BPNP	Bruce Peninsula National Park	winter	AMWI	American Wigeon	Potential colonisation
BPNP	Bruce Peninsula National Park	summer	AMWO	American Woodcock	Worsening
BPNP	Bruce Peninsula National Park	winter	ATSP	American Tree Sparrow	Stable
BPNP	Bruce Peninsula National Park	summer	BADO	Barred Owl	Worsening
BPNP	Bruce Peninsula National Park	winter	BADO	Barred Owl	Stable	Not Present
BPNP	Bruce Peninsula National Park	summer	BAEA	Bald Eagle	Stable
BPNP	Bruce Peninsula National Park	winter	BAEA	Bald Eagle	Stable
BPNP	Bruce Peninsula National Park	winter	BAGO	Barrow's Goldeneye	Potential extirpation	Not Present
BPNP	Bruce Peninsula National Park	summer	BANO	Barn Owl	Potential colonisation
BPNP	Bruce Peninsula National Park	winter	BANO	Barn Owl	Potential colonisation
BPNP	Bruce Peninsula National Park	summer	BANS	Bank Swallow	Stable
BPNP	Bruce Peninsula National Park	summer	BAOR	Baltimore Oriole	Stable
BPNP	Bruce Peninsula National Park	summer	BARS	Barn Swallow	Stable
BPNP	Bruce Peninsula National Park	summer	BAWW	Black-and-white Warbler	Potential extirpation
BPNP	Bruce Peninsula National Park	summer	BBCU	Black-billed Cuckoo	Worsening
BPNP	Bruce Peninsula National Park	summer	BCCH	Black-capped Chickadee	Stable
BPNP	Bruce Peninsula National Park	winter	BCCH	Black-capped Chickadee	Worsening
BPNP	Bruce Peninsula National Park	summer	BCNH	Black-crowned Night-Heron	Stable
BPNP	Bruce Peninsula National Park	winter	BCNH	Black-crowned Night-Heron	Potential colonisation
BPNP	Bruce Peninsula National Park	summer	BEKI	Belted Kingfisher	Stable
BPNP	Bruce Peninsula National Park	winter	BEKI	Belted Kingfisher	Potential colonisation
BPNP	Bruce Peninsula National Park	summer	BHCO	Brown-headed Cowbird	Stable
BPNP	Bruce Peninsula National Park	winter	BHCO	Brown-headed Cowbird	Potential colonisation
BPNP	Bruce Peninsula National Park	summer	BHVI	Blue-headed Vireo	Potential extirpation
BPNP	Bruce Peninsula National Park	summer	BLBW	Blackburnian Warbler	Potential extirpation
BPNP	Bruce Peninsula National Park	summer	BLJA	Blue Jay	Worsening
BPNP	Bruce Peninsula National Park	winter	BLJA	Blue Jay	Stable
BPNP	Bruce Peninsula National Park	summer	BLTE	Black Tern	Stable	Not Present
BPNP	Bruce Peninsula National Park	summer	BOBO	Bobolink	Potential extirpation
BPNP	Bruce Peninsula National Park	summer	BOCH	Boreal Chickadee	Potential extirpation	Not Present
BPNP	Bruce Peninsula National Park	winter	BOGU	Bonaparte's Gull	Potential colonisation
BPNP	Bruce Peninsula National Park	winter	BOWA	Bohemian Waxwing	Potential extirpation
BPNP	Bruce Peninsula National Park	summer	BRBL	Brewer's Blackbird	Improving
BPNP	Bruce Peninsula National Park	summer	BRCR	Brown Creeper	Potential extirpation
BPNP	Bruce Peninsula National Park	winter	BRCR	Brown Creeper	Stable
BPNP	Bruce Peninsula National Park	summer	BRTH	Brown Thrasher	Improving
BPNP	Bruce Peninsula National Park	summer	BTBW	Black-throated Blue Warbler	Potential extirpation
BPNP	Bruce Peninsula National Park	summer	BTNW	Black-throated Green Warbler	Potential extirpation
BPNP	Bruce Peninsula National Park	winter	BUFF	Bufflehead	Improving
BPNP	Bruce Peninsula National Park	summer	BWHA	Broad-winged Hawk	Potential extirpation
BPNP	Bruce Peninsula National Park	summer	BWTE	Blue-winged Teal	Stable
BPNP	Bruce Peninsula National Park	summer	BWWA	Blue-winged Warbler	Improving
BPNP	Bruce Peninsula National Park	winter	CACG	Cackling Goose	Potential colonisation
BPNP	Bruce Peninsula National Park	summer	CANG	Canada Goose	Stable
BPNP	Bruce Peninsula National Park	winter	CANG	Canada Goose	Improving
BPNP	Bruce Peninsula National Park	winter	CANV	Canvasback	Potential colonisation
BPNP	Bruce Peninsula National Park	winter	CARW	Carolina Wren	Potential colonisation
BPNP	Bruce Peninsula National Park	summer	CATE	Caspian Tern	Stable
BPNP	Bruce Peninsula National Park	summer	CAWA	Canada Warbler	Potential extirpation
BPNP	Bruce Peninsula National Park	summer	CEDW	Cedar Waxwing	Stable
BPNP	Bruce Peninsula National Park	winter	CEDW	Cedar Waxwing	Potential colonisation
BPNP	Bruce Peninsula National Park	summer	CERW	Cerulean Warbler	Potential colonisation
BPNP	Bruce Peninsula National Park	summer	CHSP	Chipping Sparrow	Stable
BPNP	Bruce Peninsula National Park	summer	CHSW	Chimney Swift	Improving
BPNP	Bruce Peninsula National Park	summer	CLSW	Cliff Swallow	Stable
BPNP	Bruce Peninsula National Park	summer	COGA	Common Gallinule	Worsening	Not Present
BPNP	Bruce Peninsula National Park	summer	COGO	Common Goldeneye	Potential extirpation
BPNP	Bruce Peninsula National Park	winter	COGO	Common Goldeneye	Stable
BPNP	Bruce Peninsula National Park	summer	COGR	Common Grackle	Stable
BPNP	Bruce Peninsula National Park	summer	COHA	Cooper's Hawk	Improving
BPNP	Bruce Peninsula National Park	winter	COHA	Cooper's Hawk	Improving
BPNP	Bruce Peninsula National Park	summer	COLO	Common Loon	Worsening
BPNP	Bruce Peninsula National Park	winter	COLO	Common Loon	Stable
BPNP	Bruce Peninsula National Park	summer	COME	Common Merganser	Worsening	Not Present
BPNP	Bruce Peninsula National Park	winter	COME	Common Merganser	Stable
BPNP	Bruce Peninsula National Park	summer	CONI	Common Nighthawk	Stable
BPNP	Bruce Peninsula National Park	summer	CORA	Common Raven	Worsening
BPNP	Bruce Peninsula National Park	winter	CORA	Common Raven	Worsening
BPNP	Bruce Peninsula National Park	winter	CORE	Common Redpoll	Worsening
BPNP	Bruce Peninsula National Park	summer	COTE	Common Tern	Potential extirpation
BPNP	Bruce Peninsula National Park	summer	COYE	Common Yellowthroat	Stable
BPNP	Bruce Peninsula National Park	summer	CSWA	Chestnut-sided Warbler	Potential extirpation
BPNP	Bruce Peninsula National Park	summer	DCCO	Double-crested Cormorant	Stable
BPNP	Bruce Peninsula National Park	winter	DCCO	Double-crested Cormorant	Potential colonisation
BPNP	Bruce Peninsula National Park	summer	DEJU	Dark-eyed Junco	Potential extirpation
BPNP	Bruce Peninsula National Park	winter	DEJU	Dark-eyed Junco	Stable
BPNP	Bruce Peninsula National Park	summer	DOWO	Downy Woodpecker	Stable
BPNP	Bruce Peninsula National Park	winter	DOWO	Downy Woodpecker	Stable
BPNP	Bruce Peninsula National Park	winter	DUNL	Dunlin	Potential colonization	Improbable
BPNP	Bruce Peninsula National Park	summer	EABL	Eastern Bluebird	Improving
BPNP	Bruce Peninsula National Park	winter	EABL	Eastern Bluebird	Potential colonisation
BPNP	Bruce Peninsula National Park	summer	EAKI	Eastern Kingbird	Stable
BPNP	Bruce Peninsula National Park	summer	EAME	Eastern Meadowlark	Stable
BPNP	Bruce Peninsula National Park	summer	EAPH	Eastern Phoebe	Potential extirpation
BPNP	Bruce Peninsula National Park	summer	EASO	Eastern Screech-Owl	Improving
BPNP	Bruce Peninsula National Park	winter	EASO	Eastern Screech-Owl	Improving
BPNP	Bruce Peninsula National Park	summer	EATO	Eastern Towhee	Improving
BPNP	Bruce Peninsula National Park	winter	EATO	Eastern Towhee	Potential colonisation
BPNP	Bruce Peninsula National Park	summer	EAWP	Eastern Wood-Pewee	Improving
BPNP	Bruce Peninsula National Park	summer	EUCD	Eurasian Collared-Dove	Potential colonisation
BPNP	Bruce Peninsula National Park	winter	EUCD	Eurasian Collared-Dove	Potential colonisation
BPNP	Bruce Peninsula National Park	summer	EUST	European Starling	Stable
BPNP	Bruce Peninsula National Park	winter	EUST	European Starling	Stable
BPNP	Bruce Peninsula National Park	summer	EVGR	Evening Grosbeak	Potential extirpation	Not Present
BPNP	Bruce Peninsula National Park	winter	EVGR	Evening Grosbeak	Potential extirpation
BPNP	Bruce Peninsula National Park	summer	EWPW	Eastern Whip-poor-will	Potential extirpation
BPNP	Bruce Peninsula National Park	summer	FISP	Field Sparrow	Improving
BPNP	Bruce Peninsula National Park	winter	FISP	Field Sparrow	Potential colonisation
BPNP	Bruce Peninsula National Park	summer	FOTE	Forster's Tern	Potential colonisation
BPNP	Bruce Peninsula National Park	summer	GADW	Gadwall	Improving
BPNP	Bruce Peninsula National Park	winter	GADW	Gadwall	Improving	Not Present
BPNP	Bruce Peninsula National Park	summer	GBBG	Great Black-backed Gull	Potential extirpation	Improbable
BPNP	Bruce Peninsula National Park	winter	GBBG	Great Black-backed Gull	Stable
BPNP	Bruce Peninsula National Park	summer	GBHE	Great Blue Heron	Stable
BPNP	Bruce Peninsula National Park	winter	GBHE	Great Blue Heron	Improving	Not Present
BPNP	Bruce Peninsula National Park	summer	GCFL	Great Crested Flycatcher	Stable
BPNP	Bruce Peninsula National Park	summer	GCKI	Golden-crowned Kinglet	Potential extirpation
BPNP	Bruce Peninsula National Park	winter	GCKI	Golden-crowned Kinglet	Improving
BPNP	Bruce Peninsula National Park	winter	GGOW	Great Gray Owl	Potential extirpation
BPNP	Bruce Peninsula National Park	summer	GHOW	Great Horned Owl	Stable
BPNP	Bruce Peninsula National Park	winter	GHOW	Great Horned Owl	Stable
BPNP	Bruce Peninsula National Park	winter	GLGU	Glaucous Gull	Stable
BPNP	Bruce Peninsula National Park	summer	GLIB	Glossy Ibis	Potential colonisation
BPNP	Bruce Peninsula National Park	summer	GRCA	Gray Catbird	Stable
BPNP	Bruce Peninsula National Park	summer	GREG	Great Egret	Improving
BPNP	Bruce Peninsula National Park	summer	GRHE	Green Heron	Improving
BPNP	Bruce Peninsula National Park	winter	GRSC	Greater Scaup	Stable
BPNP	Bruce Peninsula National Park	summer	GWTE	Green-winged Teal	Potential extirpation
BPNP	Bruce Peninsula National Park	winter	GWTE	Green-winged Teal	Potential colonisation
BPNP	Bruce Peninsula National Park	summer	GWWA	Golden-winged Warbler	Potential extirpation
BPNP	Bruce Peninsula National Park	winter	GYRF	Gyrfalcon	Worsening	Not Present
BPNP	Bruce Peninsula National Park	summer	HAWO	Hairy Woodpecker	Stable
BPNP	Bruce Peninsula National Park	winter	HAWO	Hairy Woodpecker	Stable
BPNP	Bruce Peninsula National Park	summer	HERG	Herring Gull	Potential extirpation
BPNP	Bruce Peninsula National Park	winter	HERG	Herring Gull	Stable
BPNP	Bruce Peninsula National Park	summer	HETH	Hermit Thrush	Potential extirpation
BPNP	Bruce Peninsula National Park	summer	HOFI	House Finch	Improving
BPNP	Bruce Peninsula National Park	winter	HOFI	House Finch	Improving
BPNP	Bruce Peninsula National Park	winter	HOGR	Horned Grebe	Improving
BPNP	Bruce Peninsula National Park	summer	HOLA	Horned Lark	Improving
BPNP	Bruce Peninsula National Park	winter	HOLA	Horned Lark	Improving
BPNP	Bruce Peninsula National Park	summer	HOME	Hooded Merganser	Stable
BPNP	Bruce Peninsula National Park	winter	HOME	Hooded Merganser	Improving
BPNP	Bruce Peninsula National Park	winter	HORE	Hoary Redpoll	Potential extirpation	Not Present
BPNP	Bruce Peninsula National Park	summer	HOSP	House Sparrow	Improving
BPNP	Bruce Peninsula National Park	winter	HOSP	House Sparrow	Improving
BPNP	Bruce Peninsula National Park	summer	HOWA	Hooded Warbler	Improving
BPNP	Bruce Peninsula National Park	summer	HOWR	House Wren	Stable
BPNP	Bruce Peninsula National Park	winter	ICGU	Iceland Gull	Stable	Not Present
BPNP	Bruce Peninsula National Park	summer	INBU	Indigo Bunting	Improving
BPNP	Bruce Peninsula National Park	summer	KILL	Killdeer	Stable
BPNP	Bruce Peninsula National Park	winter	KILL	Killdeer	Potential colonisation
BPNP	Bruce Peninsula National Park	summer	KIRA	King Rail	Potential colonisation
BPNP	Bruce Peninsula National Park	winter	LALO	Lapland Longspur	Stable	Not Present
BPNP	Bruce Peninsula National Park	winter	LBBG	Lesser Black-backed Gull	Potential colonisation
BPNP	Bruce Peninsula National Park	summer	LBHE	Little Blue Heron	Potential colonisation
BPNP	Bruce Peninsula National Park	summer	LEBI	Least Bittern	Improving
BPNP	Bruce Peninsula National Park	summer	LEFL	Least Flycatcher	Potential extirpation
BPNP	Bruce Peninsula National Park	summer	LEOW	Long-eared Owl	Potential extirpation	Not Present
BPNP	Bruce Peninsula National Park	winter	LEOW	Long-eared Owl	Potential colonisation
BPNP	Bruce Peninsula National Park	winter	LESC	Lesser Scaup	Improving
BPNP	Bruce Peninsula National Park	summer	LIGU	Little Gull	Potential colonization	Improbable
BPNP	Bruce Peninsula National Park	winter	LTDU	Long-tailed Duck	Stable
BPNP	Bruce Peninsula National Park	summer	MALL	Mallard	Worsening
BPNP	Bruce Peninsula National Park	winter	MALL	Mallard	Improving
BPNP	Bruce Peninsula National Park	summer	MAWA	Magnolia Warbler	Potential extirpation
BPNP	Bruce Peninsula National Park	summer	MAWR	Marsh Wren	Stable
BPNP	Bruce Peninsula National Park	summer	MERL	Merlin	Potential extirpation
BPNP	Bruce Peninsula National Park	winter	MERL	Merlin	Stable	Not Present
BPNP	Bruce Peninsula National Park	summer	MODO	Mourning Dove	Improving
BPNP	Bruce Peninsula National Park	winter	MODO	Mourning Dove	Stable
BPNP	Bruce Peninsula National Park	summer	MOWA	Mourning Warbler	Potential extirpation
BPNP	Bruce Peninsula National Park	summer	MUSW	Mute Swan	Improving	Not Present
BPNP	Bruce Peninsula National Park	winter	MUSW	Mute Swan	Improving	Not Present
BPNP	Bruce Peninsula National Park	summer	NAWA	Nashville Warbler	Potential extirpation
BPNP	Bruce Peninsula National Park	summer	NOCA	Northern Cardinal	Improving
BPNP	Bruce Peninsula National Park	winter	NOCA	Northern Cardinal	Improving
BPNP	Bruce Peninsula National Park	summer	NOFL	Northern Flicker	Stable
BPNP	Bruce Peninsula National Park	winter	NOFL	Northern Flicker	Improving	Not Present
BPNP	Bruce Peninsula National Park	summer	NOGO	Northern Goshawk	Potential extirpation
BPNP	Bruce Peninsula National Park	winter	NOGO	Northern Goshawk	Potential extirpation
BPNP	Bruce Peninsula National Park	summer	NOHA	Northern Harrier	Potential extirpation
BPNP	Bruce Peninsula National Park	winter	NOHA	Northern Harrier	Improving
BPNP	Bruce Peninsula National Park	winter	NOPI	Northern Pintail	Potential colonisation
BPNP	Bruce Peninsula National Park	summer	NOWA	Northern Waterthrush	Potential extirpation
BPNP	Bruce Peninsula National Park	summer	NRWS	Northern Rough-winged Swallow	Improving
BPNP	Bruce Peninsula National Park	winter	NSHO	Northern Shoveler	Potential colonisation
BPNP	Bruce Peninsula National Park	winter	NSHR	Northern Shrike	Worsening
BPNP	Bruce Peninsula National Park	summer	NSWO	Northern Saw-whet Owl	Potential extirpation
BPNP	Bruce Peninsula National Park	winter	NSWO	Northern Saw-whet Owl	Stable	Not Present
BPNP	Bruce Peninsula National Park	summer	OSPR	Osprey	Stable
BPNP	Bruce Peninsula National Park	summer	OVEN	Ovenbird	Potential extirpation
BPNP	Bruce Peninsula National Park	summer	PAWA	Palm Warbler	Potential extirpation	Not Present
BPNP	Bruce Peninsula National Park	summer	PBGR	Pied-billed Grebe	Stable
BPNP	Bruce Peninsula National Park	winter	PBGR	Pied-billed Grebe	Potential colonisation
BPNP	Bruce Peninsula National Park	summer	PEFA	Peregrine Falcon	Worsening
BPNP	Bruce Peninsula National Park	winter	PEFA	Peregrine Falcon	Improving	Not Present
BPNP	Bruce Peninsula National Park	winter	PIGR	Pine Grosbeak	Potential extirpation
BPNP	Bruce Peninsula National Park	summer	PIPL	Piping Plover	Potential extirpation	Not Present
BPNP	Bruce Peninsula National Park	winter	PISI	Pine Siskin	Worsening
BPNP	Bruce Peninsula National Park	summer	PIWA	Pine Warbler	Potential extirpation
BPNP	Bruce Peninsula National Park	summer	PIWO	Pileated Woodpecker	Stable
BPNP	Bruce Peninsula National Park	winter	PIWO	Pileated Woodpecker	Stable
BPNP	Bruce Peninsula National Park	summer	PUFI	Purple Finch	Potential extirpation
BPNP	Bruce Peninsula National Park	winter	PUFI	Purple Finch	Stable
BPNP	Bruce Peninsula National Park	summer	PUMA	Purple Martin	Improving
BPNP	Bruce Peninsula National Park	winter	PUSA	Purple Sandpiper	Improving	Not Present
BPNP	Bruce Peninsula National Park	summer	RBGR	Rose-breasted Grosbeak	Stable
BPNP	Bruce Peninsula National Park	summer	RBGU	Ring-billed Gull	Worsening
BPNP	Bruce Peninsula National Park	winter	RBGU	Ring-billed Gull	Improving
BPNP	Bruce Peninsula National Park	summer	RBME	Red-breasted Merganser	Worsening
BPNP	Bruce Peninsula National Park	winter	RBME	Red-breasted Merganser	Stable
BPNP	Bruce Peninsula National Park	summer	RBNU	Red-breasted Nuthatch	Potential extirpation
BPNP	Bruce Peninsula National Park	winter	RBNU	Red-breasted Nuthatch	Stable
BPNP	Bruce Peninsula National Park	summer	RECR	Red Crossbill	Potential colonization	Improbable
BPNP	Bruce Peninsula National Park	winter	RECR	Red Crossbill	Potential extirpation
BPNP	Bruce Peninsula National Park	summer	REDH	Redhead	Stable	Not Present
BPNP	Bruce Peninsula National Park	winter	REDH	Redhead	Potential colonisation
BPNP	Bruce Peninsula National Park	summer	REVI	Red-eyed Vireo	Stable
BPNP	Bruce Peninsula National Park	winter	RLHA	Rough-legged Hawk	Potential extirpation
BPNP	Bruce Peninsula National Park	summer	RNDU	Ring-necked Duck	Worsening
BPNP	Bruce Peninsula National Park	winter	RNDU	Ring-necked Duck	Improving
BPNP	Bruce Peninsula National Park	summer	RNEP	Ring-necked Pheasant	Potential colonisation
BPNP	Bruce Peninsula National Park	winter	RNEP	Ring-necked Pheasant	Potential colonisation
BPNP	Bruce Peninsula National Park	winter	RNGR	Red-necked Grebe	Improving
BPNP	Bruce Peninsula National Park	winter	ROGO	Ross's Goose	Potential colonisation
BPNP	Bruce Peninsula National Park	summer	ROPI	Rock Pigeon	Stable
BPNP	Bruce Peninsula National Park	winter	ROPI	Rock Pigeon	Stable
BPNP	Bruce Peninsula National Park	summer	RSHA	Red-shouldered Hawk	Improving
BPNP	Bruce Peninsula National Park	summer	RTHA	Red-tailed Hawk	Improving
BPNP	Bruce Peninsula National Park	winter	RTHA	Red-tailed Hawk	Improving
BPNP	Bruce Peninsula National Park	summer	RTHU	Ruby-throated Hummingbird	Stable
BPNP	Bruce Peninsula National Park	winter	RTLO	Red-throated Loon	Potential colonisation
BPNP	Bruce Peninsula National Park	winter	RUDU	Ruddy Duck	Potential colonisation
BPNP	Bruce Peninsula National Park	summer	RUGR	Ruffed Grouse	Potential extirpation
BPNP	Bruce Peninsula National Park	winter	RUGR	Ruffed Grouse	Worsening
BPNP	Bruce Peninsula National Park	winter	RUTU	Ruddy Turnstone	Potential colonisation
BPNP	Bruce Peninsula National Park	summer	RWBL	Red-winged Blackbird	Stable
BPNP	Bruce Peninsula National Park	winter	RWBL	Red-winged Blackbird	Potential colonisation
BPNP	Bruce Peninsula National Park	summer	SACR	Sandhill Crane	Potential extirpation
BPNP	Bruce Peninsula National Park	winter	SAND	Sanderling	Potential colonisation
BPNP	Bruce Peninsula National Park	summer	SAVS	Savannah Sparrow	Potential extirpation
BPNP	Bruce Peninsula National Park	summer	SCTA	Scarlet Tanager	Potential extirpation
BPNP	Bruce Peninsula National Park	winter	SEOW	Short-eared Owl	Potential colonisation
BPNP	Bruce Peninsula National Park	summer	SEWR	Sedge Wren	Potential extirpation
BPNP	Bruce Peninsula National Park	winter	SNBU	Snow Bunting	Stable
BPNP	Bruce Peninsula National Park	summer	SNEG	Snowy Egret	Potential colonisation
BPNP	Bruce Peninsula National Park	winter	SNGO	Snow Goose	Potential colonisation
BPNP	Bruce Peninsula National Park	winter	SNOW	Snowy Owl	Stable
BPNP	Bruce Peninsula National Park	summer	SORA	Sora	Stable
BPNP	Bruce Peninsula National Park	summer	SOSP	Song Sparrow	Stable
BPNP	Bruce Peninsula National Park	winter	SOSP	Song Sparrow	Improving
BPNP	Bruce Peninsula National Park	summer	SPSA	Spotted Sandpiper	Stable
BPNP	Bruce Peninsula National Park	summer	SSHA	Sharp-shinned Hawk	Stable
BPNP	Bruce Peninsula National Park	winter	SSHA	Sharp-shinned Hawk	Stable
BPNP	Bruce Peninsula National Park	summer	SWSP	Swamp Sparrow	Potential extirpation
BPNP	Bruce Peninsula National Park	winter	SWSP	Swamp Sparrow	Potential colonisation
BPNP	Bruce Peninsula National Park	summer	TRES	Tree Swallow	Stable
BPNP	Bruce Peninsula National Park	summer	TRUS	Trumpeter Swan	Potential colonisation
BPNP	Bruce Peninsula National Park	winter	TRUS	Trumpeter Swan	Improving	Not Present
BPNP	Bruce Peninsula National Park	winter	TUSW	Tundra Swan	Potential colonisation
BPNP	Bruce Peninsula National Park	summer	TUVU	Turkey Vulture	Stable
BPNP	Bruce Peninsula National Park	summer	UPSA	Upland Sandpiper	Potential extirpation
BPNP	Bruce Peninsula National Park	summer	VEER	Veery	Stable
BPNP	Bruce Peninsula National Park	summer	VESP	Vesper Sparrow	Potential extirpation
BPNP	Bruce Peninsula National Park	summer	VIRA	Virginia Rail	Stable
BPNP	Bruce Peninsula National Park	summer	WAVI	Warbling Vireo	Stable
BPNP	Bruce Peninsula National Park	summer	WBNU	White-breasted Nuthatch	Stable
BPNP	Bruce Peninsula National Park	winter	WBNU	White-breasted Nuthatch	Stable
BPNP	Bruce Peninsula National Park	winter	WCSP	White-crowned Sparrow	Improving
BPNP	Bruce Peninsula National Park	summer	WIFL	Willow Flycatcher	Stable
BPNP	Bruce Peninsula National Park	summer	WISN	Wilson's Snipe	Potential extirpation	Improbable
BPNP	Bruce Peninsula National Park	summer	WITU	Wild Turkey	Stable
BPNP	Bruce Peninsula National Park	winter	WITU	Wild Turkey	Improving
BPNP	Bruce Peninsula National Park	summer	WIWR	Winter Wren	Potential extirpation
BPNP	Bruce Peninsula National Park	summer	WODU	Wood Duck	Stable
BPNP	Bruce Peninsula National Park	winter	WODU	Wood Duck	Potential colonisation
BPNP	Bruce Peninsula National Park	summer	WOTH	Wood Thrush	Stable
BPNP	Bruce Peninsula National Park	summer	WTSP	White-throated Sparrow	Potential extirpation
BPNP	Bruce Peninsula National Park	winter	WTSP	White-throated Sparrow	Improving
BPNP	Bruce Peninsula National Park	summer	WWCR	White-winged Crossbill	Potential extirpation
BPNP	Bruce Peninsula National Park	winter	WWCR	White-winged Crossbill	Worsening
BPNP	Bruce Peninsula National Park	winter	WWSC	White-winged Scoter	Improving
BPNP	Bruce Peninsula National Park	summer	YBCU	Yellow-billed Cuckoo	Improving
BPNP	Bruce Peninsula National Park	summer	YBSA	Yellow-bellied Sapsucker	Potential extirpation
BPNP	Bruce Peninsula National Park	winter	YBSA	Yellow-bellied Sapsucker	Potential colonisation
BPNP	Bruce Peninsula National Park	summer	YEWA	Yellow Warbler	Stable
BPNP	Bruce Peninsula National Park	summer	YRWA	Yellow-rumped Warbler	Potential extirpation
BPNP	Bruce Peninsula National Park	summer	YTVI	Yellow-throated Vireo	Improving
CBNP	Cape Breton Highlands National Park	summer	ABDU	American Black Duck	Potential extirpation
CBNP	Cape Breton Highlands National Park	winter	ABDU	American Black Duck	Stable
CBNP	Cape Breton Highlands National Park	summer	ALFL	Alder Flycatcher	Potential extirpation
CBNP	Cape Breton Highlands National Park	summer	AMBI	American Bittern	Stable
CBNP	Cape Breton Highlands National Park	summer	AMCR	American Crow	Improving
CBNP	Cape Breton Highlands National Park	winter	AMCR	American Crow	Stable
CBNP	Cape Breton Highlands National Park	summer	AMGO	American Goldfinch	Improving
CBNP	Cape Breton Highlands National Park	winter	AMGO	American Goldfinch	Improving
CBNP	Cape Breton Highlands National Park	summer	AMKE	American Kestrel	Potential extirpation
CBNP	Cape Breton Highlands National Park	summer	AMRE	American Redstart	Stable
CBNP	Cape Breton Highlands National Park	summer	AMRO	American Robin	Stable
CBNP	Cape Breton Highlands National Park	winter	AMRO	American Robin	Improving
CBNP	Cape Breton Highlands National Park	summer	AMWI	American Wigeon	Potential extirpation	Not Present
CBNP	Cape Breton Highlands National Park	winter	AMWI	American Wigeon	Potential colonisation
CBNP	Cape Breton Highlands National Park	summer	AMWO	American Woodcock	Stable
CBNP	Cape Breton Highlands National Park	winter	AMWO	American Woodcock	Potential colonisation
CBNP	Cape Breton Highlands National Park	winter	ATSP	American Tree Sparrow	Improving	Not Present
CBNP	Cape Breton Highlands National Park	summer	BADO	Barred Owl	Stable
CBNP	Cape Breton Highlands National Park	winter	BADO	Barred Owl	Stable	Not Present
CBNP	Cape Breton Highlands National Park	summer	BAEA	Bald Eagle	Stable
CBNP	Cape Breton Highlands National Park	winter	BAEA	Bald Eagle	Stable
CBNP	Cape Breton Highlands National Park	winter	BAGO	Barrow's Goldeneye	Potential extirpation
CBNP	Cape Breton Highlands National Park	summer	BANO	Barn Owl	Potential colonisation
CBNP	Cape Breton Highlands National Park	winter	BANO	Barn Owl	Potential colonisation
CBNP	Cape Breton Highlands National Park	summer	BANS	Bank Swallow	Potential extirpation
CBNP	Cape Breton Highlands National Park	summer	BAOR	Baltimore Oriole	Potential colonisation
CBNP	Cape Breton Highlands National Park	winter	BAOR	Baltimore Oriole	Potential extirpation	Not Present
CBNP	Cape Breton Highlands National Park	summer	BARS	Barn Swallow	Improving
CBNP	Cape Breton Highlands National Park	summer	BAWW	Black-and-white Warbler	Stable
CBNP	Cape Breton Highlands National Park	summer	BBCU	Black-billed Cuckoo	Potential colonisation
CBNP	Cape Breton Highlands National Park	summer	BBWO	Black-backed Woodpecker	Potential extirpation
CBNP	Cape Breton Highlands National Park	winter	BBWO	Black-backed Woodpecker	Potential extirpation
CBNP	Cape Breton Highlands National Park	summer	BCCH	Black-capped Chickadee	Stable
CBNP	Cape Breton Highlands National Park	winter	BCCH	Black-capped Chickadee	Stable
CBNP	Cape Breton Highlands National Park	summer	BCNH	Black-crowned Night-Heron	Potential extirpation	Not Present
CBNP	Cape Breton Highlands National Park	summer	BEKI	Belted Kingfisher	Stable
CBNP	Cape Breton Highlands National Park	winter	BEKI	Belted Kingfisher	Improving
CBNP	Cape Breton Highlands National Park	summer	BHCO	Brown-headed Cowbird	Improving
CBNP	Cape Breton Highlands National Park	winter	BHCO	Brown-headed Cowbird	Potential colonisation
CBNP	Cape Breton Highlands National Park	winter	BHGU	Black-headed Gull	Stable	Not Present
CBNP	Cape Breton Highlands National Park	summer	BHVI	Blue-headed Vireo	Stable
CBNP	Cape Breton Highlands National Park	summer	BLBW	Blackburnian Warbler	Stable
CBNP	Cape Breton Highlands National Park	summer	BLGU	Black Guillemot	Worsening
CBNP	Cape Breton Highlands National Park	winter	BLGU	Black Guillemot	Worsening
CBNP	Cape Breton Highlands National Park	summer	BLJA	Blue Jay	Improving
CBNP	Cape Breton Highlands National Park	winter	BLJA	Blue Jay	Stable
CBNP	Cape Breton Highlands National Park	summer	BLKI	Black-legged Kittiwake	Potential extirpation
CBNP	Cape Breton Highlands National Park	winter	BLKI	Black-legged Kittiwake	Potential colonisation
CBNP	Cape Breton Highlands National Park	summer	BLPW	Blackpoll Warbler	Potential extirpation
CBNP	Cape Breton Highlands National Park	winter	BLSC	Black Scoter	Stable
CBNP	Cape Breton Highlands National Park	summer	BLSK	Black Skimmer	Potential colonisation
CBNP	Cape Breton Highlands National Park	summer	BOBO	Bobolink	Potential colonisation
CBNP	Cape Breton Highlands National Park	summer	BOCH	Boreal Chickadee	Potential extirpation
CBNP	Cape Breton Highlands National Park	winter	BOCH	Boreal Chickadee	Potential extirpation
CBNP	Cape Breton Highlands National Park	winter	BOGU	Bonaparte's Gull	Potential colonisation
CBNP	Cape Breton Highlands National Park	winter	BOOW	Boreal Owl	Potential extirpation
CBNP	Cape Breton Highlands National Park	winter	BOWA	Bohemian Waxwing	Stable
CBNP	Cape Breton Highlands National Park	winter	BRAN	Brant	Potential colonisation
CBNP	Cape Breton Highlands National Park	summer	BRCR	Brown Creeper	Stable
CBNP	Cape Breton Highlands National Park	winter	BRCR	Brown Creeper	Stable
CBNP	Cape Breton Highlands National Park	summer	BTBW	Black-throated Blue Warbler	Improving
CBNP	Cape Breton Highlands National Park	summer	BTNW	Black-throated Green Warbler	Stable
CBNP	Cape Breton Highlands National Park	winter	BUFF	Bufflehead	Improving
CBNP	Cape Breton Highlands National Park	summer	BWHA	Broad-winged Hawk	Stable
CBNP	Cape Breton Highlands National Park	summer	BWWA	Blue-winged Warbler	Potential colonisation
CBNP	Cape Breton Highlands National Park	winter	CAJA	Canada Jay	Potential extirpation
CBNP	Cape Breton Highlands National Park	summer	CANG	Canada Goose	Stable
CBNP	Cape Breton Highlands National Park	winter	CANG	Canada Goose	Improving
CBNP	Cape Breton Highlands National Park	summer	CAWA	Canada Warbler	Stable
CBNP	Cape Breton Highlands National Park	summer	CEDW	Cedar Waxwing	Stable
CBNP	Cape Breton Highlands National Park	summer	CHSP	Chipping Sparrow	Potential extirpation
CBNP	Cape Breton Highlands National Park	summer	CHSW	Chimney Swift	Improving
CBNP	Cape Breton Highlands National Park	summer	CLSW	Cliff Swallow	Potential extirpation
CBNP	Cape Breton Highlands National Park	summer	COEI	Common Eider	Potential extirpation
CBNP	Cape Breton Highlands National Park	winter	COEI	Common Eider	Stable
CBNP	Cape Breton Highlands National Park	summer	COGA	Common Gallinule	Potential extirpation	Not Present
CBNP	Cape Breton Highlands National Park	summer	COGO	Common Goldeneye	Potential extirpation
CBNP	Cape Breton Highlands National Park	winter	COGO	Common Goldeneye	Stable
CBNP	Cape Breton Highlands National Park	summer	COGR	Common Grackle	Improving
CBNP	Cape Breton Highlands National Park	summer	COHA	Cooper's Hawk	Potential colonisation
CBNP	Cape Breton Highlands National Park	winter	COHA	Cooper's Hawk	Potential colonisation
CBNP	Cape Breton Highlands National Park	summer	COLO	Common Loon	Potential extirpation
CBNP	Cape Breton Highlands National Park	winter	COLO	Common Loon	Stable
CBNP	Cape Breton Highlands National Park	summer	COME	Common Merganser	Potential extirpation
CBNP	Cape Breton Highlands National Park	winter	COME	Common Merganser	Stable
CBNP	Cape Breton Highlands National Park	summer	COMU	Common Murre	Potential extirpation
CBNP	Cape Breton Highlands National Park	winter	COMU	Common Murre	Stable
CBNP	Cape Breton Highlands National Park	summer	CONI	Common Nighthawk	Worsening
CBNP	Cape Breton Highlands National Park	summer	CORA	Common Raven	Stable
CBNP	Cape Breton Highlands National Park	winter	CORA	Common Raven	Stable
CBNP	Cape Breton Highlands National Park	winter	CORE	Common Redpoll	Stable
CBNP	Cape Breton Highlands National Park	summer	COTE	Common Tern	Potential extirpation
CBNP	Cape Breton Highlands National Park	summer	COYE	Common Yellowthroat	Stable
CBNP	Cape Breton Highlands National Park	summer	CSWA	Chestnut-sided Warbler	Improving
CBNP	Cape Breton Highlands National Park	summer	DCCO	Double-crested Cormorant	Worsening
CBNP	Cape Breton Highlands National Park	summer	DEJU	Dark-eyed Junco	Stable
CBNP	Cape Breton Highlands National Park	winter	DEJU	Dark-eyed Junco	Improving
CBNP	Cape Breton Highlands National Park	winter	DOVE	Dovekie	Potential extirpation
CBNP	Cape Breton Highlands National Park	summer	DOWO	Downy Woodpecker	Stable
CBNP	Cape Breton Highlands National Park	winter	DOWO	Downy Woodpecker	Stable
CBNP	Cape Breton Highlands National Park	winter	EABL	Eastern Bluebird	Potential colonisation
CBNP	Cape Breton Highlands National Park	summer	EAKI	Eastern Kingbird	Improving
CBNP	Cape Breton Highlands National Park	summer	EAME	Eastern Meadowlark	Potential colonisation
CBNP	Cape Breton Highlands National Park	summer	EAPH	Eastern Phoebe	Improving
CBNP	Cape Breton Highlands National Park	summer	EASO	Eastern Screech-Owl	Potential colonisation
CBNP	Cape Breton Highlands National Park	summer	EATO	Eastern Towhee	Potential colonisation
CBNP	Cape Breton Highlands National Park	winter	EATO	Eastern Towhee	Potential colonisation
CBNP	Cape Breton Highlands National Park	summer	EAWP	Eastern Wood-Pewee	Improving
CBNP	Cape Breton Highlands National Park	summer	EUST	European Starling	Improving
CBNP	Cape Breton Highlands National Park	winter	EUST	European Starling	Improving
CBNP	Cape Breton Highlands National Park	winter	EUWI	Eurasian Wigeon	Potential colonisation
CBNP	Cape Breton Highlands National Park	summer	EVGR	Evening Grosbeak	Potential extirpation
CBNP	Cape Breton Highlands National Park	winter	EVGR	Evening Grosbeak	Stable
CBNP	Cape Breton Highlands National Park	summer	EWPW	Eastern Whip-poor-will	Potential colonisation
CBNP	Cape Breton Highlands National Park	winter	FISP	Field Sparrow	Potential colonisation
CBNP	Cape Breton Highlands National Park	winter	FOSP	Fox Sparrow	Potential colonisation
CBNP	Cape Breton Highlands National Park	summer	FOTE	Forster's Tern	Potential colonisation
CBNP	Cape Breton Highlands National Park	summer	GADW	Gadwall	Potential extirpation	Not Present
CBNP	Cape Breton Highlands National Park	winter	GADW	Gadwall	Potential colonisation
CBNP	Cape Breton Highlands National Park	summer	GBBG	Great Black-backed Gull	Potential extirpation
CBNP	Cape Breton Highlands National Park	winter	GBBG	Great Black-backed Gull	Potential extirpation
CBNP	Cape Breton Highlands National Park	summer	GBHE	Great Blue Heron	Stable
CBNP	Cape Breton Highlands National Park	winter	GBHE	Great Blue Heron	Potential colonisation
CBNP	Cape Breton Highlands National Park	summer	GCFL	Great Crested Flycatcher	Potential colonisation
CBNP	Cape Breton Highlands National Park	summer	GCKI	Golden-crowned Kinglet	Stable
CBNP	Cape Breton Highlands National Park	winter	GCKI	Golden-crowned Kinglet	Stable
CBNP	Cape Breton Highlands National Park	winter	GCRF	Gray-crowned Rosy-Finch	Potential extirpation	Not Present
CBNP	Cape Breton Highlands National Park	winter	GGOW	Great Gray Owl	Potential extirpation	Not Present
CBNP	Cape Breton Highlands National Park	summer	GHOW	Great Horned Owl	Improving
CBNP	Cape Breton Highlands National Park	winter	GHOW	Great Horned Owl	Potential extirpation	Not Present
CBNP	Cape Breton Highlands National Park	winter	GLGU	Glaucous Gull	Potential extirpation
CBNP	Cape Breton Highlands National Park	summer	GLIB	Glossy Ibis	Potential colonisation
CBNP	Cape Breton Highlands National Park	summer	GRCA	Gray Catbird	Stable
CBNP	Cape Breton Highlands National Park	summer	GRCO	Great Cormorant	Potential extirpation
CBNP	Cape Breton Highlands National Park	winter	GRCO	Great Cormorant	Stable
CBNP	Cape Breton Highlands National Park	summer	GRHE	Green Heron	Potential colonisation
CBNP	Cape Breton Highlands National Park	winter	GRSC	Greater Scaup	Improving	Not Present
CBNP	Cape Breton Highlands National Park	summer	GWTE	Green-winged Teal	Potential extirpation
CBNP	Cape Breton Highlands National Park	summer	GWWA	Golden-winged Warbler	Potential colonisation
CBNP	Cape Breton Highlands National Park	winter	GYRF	Gyrfalcon	Worsening	Not Present
CBNP	Cape Breton Highlands National Park	winter	HADU	Harlequin Duck	Stable
CBNP	Cape Breton Highlands National Park	summer	HAWO	Hairy Woodpecker	Stable
CBNP	Cape Breton Highlands National Park	winter	HAWO	Hairy Woodpecker	Stable
CBNP	Cape Breton Highlands National Park	summer	HERG	Herring Gull	Potential extirpation
CBNP	Cape Breton Highlands National Park	winter	HERG	Herring Gull	Improving
CBNP	Cape Breton Highlands National Park	summer	HETH	Hermit Thrush	Potential extirpation
CBNP	Cape Breton Highlands National Park	winter	HOFI	House Finch	Potential colonisation
CBNP	Cape Breton Highlands National Park	winter	HOGR	Horned Grebe	Improving
CBNP	Cape Breton Highlands National Park	summer	HOME	Hooded Merganser	Potential extirpation	Not Present
CBNP	Cape Breton Highlands National Park	winter	HOME	Hooded Merganser	Potential colonisation
CBNP	Cape Breton Highlands National Park	winter	HORE	Hoary Redpoll	Potential extirpation	Not Present
CBNP	Cape Breton Highlands National Park	summer	HOSP	House Sparrow	Stable
CBNP	Cape Breton Highlands National Park	winter	HOSP	House Sparrow	Stable
CBNP	Cape Breton Highlands National Park	summer	HOWR	House Wren	Potential colonisation
CBNP	Cape Breton Highlands National Park	winter	ICGU	Iceland Gull	Worsening
CBNP	Cape Breton Highlands National Park	winter	KIEI	King Eider	Stable	Not Present
CBNP	Cape Breton Highlands National Park	summer	KILL	Killdeer	Improving
CBNP	Cape Breton Highlands National Park	winter	KILL	Killdeer	Potential colonisation
CBNP	Cape Breton Highlands National Park	summer	LAGU	Laughing Gull	Stable	Not Present
CBNP	Cape Breton Highlands National Park	winter	LALO	Lapland Longspur	Potential colonisation
CBNP	Cape Breton Highlands National Park	winter	LBBG	Lesser Black-backed Gull	Potential colonisation
CBNP	Cape Breton Highlands National Park	summer	LEBI	Least Bittern	Potential colonisation
CBNP	Cape Breton Highlands National Park	summer	LEFL	Least Flycatcher	Potential extirpation
CBNP	Cape Breton Highlands National Park	summer	LEOW	Long-eared Owl	Potential extirpation	Improbable
CBNP	Cape Breton Highlands National Park	winter	LEOW	Long-eared Owl	Improving
CBNP	Cape Breton Highlands National Park	winter	LESC	Lesser Scaup	Potential colonisation
CBNP	Cape Breton Highlands National Park	summer	LISP	Lincoln's Sparrow	Potential extirpation
CBNP	Cape Breton Highlands National Park	summer	LOWA	Louisiana Waterthrush	Potential colonisation
CBNP	Cape Breton Highlands National Park	winter	LTDU	Long-tailed Duck	Stable
CBNP	Cape Breton Highlands National Park	summer	MALL	Mallard	Worsening
CBNP	Cape Breton Highlands National Park	winter	MALL	Mallard	Improving
CBNP	Cape Breton Highlands National Park	summer	MAMU	Marbled Murrelet	Potential colonization	Improbable
CBNP	Cape Breton Highlands National Park	winter	MAMU	Marbled Murrelet	Potential extirpation	Not Present
CBNP	Cape Breton Highlands National Park	summer	MAWA	Magnolia Warbler	Potential extirpation
CBNP	Cape Breton Highlands National Park	summer	MAWR	Marsh Wren	Potential colonisation
CBNP	Cape Breton Highlands National Park	summer	MERL	Merlin	Stable
CBNP	Cape Breton Highlands National Park	winter	MERL	Merlin	Improving	Not Present
CBNP	Cape Breton Highlands National Park	summer	MODO	Mourning Dove	Improving
CBNP	Cape Breton Highlands National Park	winter	MODO	Mourning Dove	Improving
CBNP	Cape Breton Highlands National Park	summer	MOWA	Mourning Warbler	Potential extirpation
CBNP	Cape Breton Highlands National Park	winter	MUSW	Mute Swan	Potential colonisation
CBNP	Cape Breton Highlands National Park	summer	NAWA	Nashville Warbler	Potential extirpation
CBNP	Cape Breton Highlands National Park	summer	NESP	Nelson's Sparrow	Improving
CBNP	Cape Breton Highlands National Park	summer	NOCA	Northern Cardinal	Improving	Not Present
CBNP	Cape Breton Highlands National Park	winter	NOCA	Northern Cardinal	Potential colonisation
CBNP	Cape Breton Highlands National Park	summer	NOFL	Northern Flicker	Stable
CBNP	Cape Breton Highlands National Park	winter	NOFL	Northern Flicker	Improving
CBNP	Cape Breton Highlands National Park	summer	NOFU	Northern Fulmar	Potential extirpation	Not Present
CBNP	Cape Breton Highlands National Park	winter	NOFU	Northern Fulmar	Potential colonisation
CBNP	Cape Breton Highlands National Park	summer	NOGA	Northern Gannet	Potential extirpation
CBNP	Cape Breton Highlands National Park	winter	NOGA	Northern Gannet	Improving
CBNP	Cape Breton Highlands National Park	summer	NOGO	Northern Goshawk	Worsening
CBNP	Cape Breton Highlands National Park	winter	NOGO	Northern Goshawk	Stable	Not Present
CBNP	Cape Breton Highlands National Park	summer	NOHA	Northern Harrier	Potential extirpation
CBNP	Cape Breton Highlands National Park	winter	NOMO	Northern Mockingbird	Improving
CBNP	Cape Breton Highlands National Park	summer	NOPA	Northern Parula	Stable
CBNP	Cape Breton Highlands National Park	winter	NOPI	Northern Pintail	Potential colonisation
CBNP	Cape Breton Highlands National Park	summer	NOWA	Northern Waterthrush	Worsening
CBNP	Cape Breton Highlands National Park	winter	NSHR	Northern Shrike	Worsening
CBNP	Cape Breton Highlands National Park	summer	NSWO	Northern Saw-whet Owl	Worsening
CBNP	Cape Breton Highlands National Park	winter	NSWO	Northern Saw-whet Owl	Worsening	Not Present
CBNP	Cape Breton Highlands National Park	summer	OSFL	Olive-sided Flycatcher	Potential extirpation
CBNP	Cape Breton Highlands National Park	summer	OSPR	Osprey	Worsening
CBNP	Cape Breton Highlands National Park	summer	OVEN	Ovenbird	Stable
CBNP	Cape Breton Highlands National Park	summer	PAWA	Palm Warbler	Potential extirpation
CBNP	Cape Breton Highlands National Park	summer	PEFA	Peregrine Falcon	Stable	Not Present
CBNP	Cape Breton Highlands National Park	winter	PEFA	Peregrine Falcon	Potential colonisation
CBNP	Cape Breton Highlands National Park	winter	PIGR	Pine Grosbeak	Potential extirpation
CBNP	Cape Breton Highlands National Park	summer	PIPL	Piping Plover	Potential extirpation	Not Present
CBNP	Cape Breton Highlands National Park	summer	PISI	Pine Siskin	Potential extirpation
CBNP	Cape Breton Highlands National Park	winter	PISI	Pine Siskin	Stable
CBNP	Cape Breton Highlands National Park	summer	PIWA	Pine Warbler	Potential colonisation
CBNP	Cape Breton Highlands National Park	summer	PIWO	Pileated Woodpecker	Improving
CBNP	Cape Breton Highlands National Park	winter	PIWO	Pileated Woodpecker	Improving
CBNP	Cape Breton Highlands National Park	summer	PRAW	Prairie Warbler	Potential colonisation
CBNP	Cape Breton Highlands National Park	summer	PUFI	Purple Finch	Stable
CBNP	Cape Breton Highlands National Park	winter	PUFI	Purple Finch	Stable
CBNP	Cape Breton Highlands National Park	winter	PUSA	Purple Sandpiper	Potential extirpation
CBNP	Cape Breton Highlands National Park	summer	RAZO	Razorbill	Potential extirpation	Not Present
CBNP	Cape Breton Highlands National Park	winter	RAZO	Razorbill	Potential colonisation
CBNP	Cape Breton Highlands National Park	summer	RBGR	Rose-breasted Grosbeak	Improving
CBNP	Cape Breton Highlands National Park	summer	RBGU	Ring-billed Gull	Improving
CBNP	Cape Breton Highlands National Park	winter	RBGU	Ring-billed Gull	Improving
CBNP	Cape Breton Highlands National Park	summer	RBME	Red-breasted Merganser	Potential extirpation
CBNP	Cape Breton Highlands National Park	winter	RBME	Red-breasted Merganser	Improving
CBNP	Cape Breton Highlands National Park	summer	RBNU	Red-breasted Nuthatch	Potential extirpation
CBNP	Cape Breton Highlands National Park	winter	RBNU	Red-breasted Nuthatch	Stable
CBNP	Cape Breton Highlands National Park	summer	RCKI	Ruby-crowned Kinglet	Potential extirpation
CBNP	Cape Breton Highlands National Park	winter	RECR	Red Crossbill	Stable
CBNP	Cape Breton Highlands National Park	winter	REDH	Redhead	Potential colonisation
CBNP	Cape Breton Highlands National Park	summer	REVI	Red-eyed Vireo	Stable
CBNP	Cape Breton Highlands National Park	winter	RLHA	Rough-legged Hawk	Stable
CBNP	Cape Breton Highlands National Park	summer	RNDU	Ring-necked Duck	Worsening
CBNP	Cape Breton Highlands National Park	winter	RNDU	Ring-necked Duck	Potential colonisation
CBNP	Cape Breton Highlands National Park	summer	RNEP	Ring-necked Pheasant	Improving
CBNP	Cape Breton Highlands National Park	winter	RNEP	Ring-necked Pheasant	Improving
CBNP	Cape Breton Highlands National Park	winter	RNGR	Red-necked Grebe	Improving
CBNP	Cape Breton Highlands National Park	summer	ROPI	Rock Pigeon	Improving
CBNP	Cape Breton Highlands National Park	winter	ROPI	Rock Pigeon	Stable
CBNP	Cape Breton Highlands National Park	summer	RSHA	Red-shouldered Hawk	Stable	Not Present
CBNP	Cape Breton Highlands National Park	summer	RTHA	Red-tailed Hawk	Worsening
CBNP	Cape Breton Highlands National Park	winter	RTHA	Red-tailed Hawk	Improving
CBNP	Cape Breton Highlands National Park	summer	RTHU	Ruby-throated Hummingbird	Stable
CBNP	Cape Breton Highlands National Park	summer	RTLO	Red-throated Loon	Potential extirpation	Not Present
CBNP	Cape Breton Highlands National Park	winter	RTLO	Red-throated Loon	Potential colonisation
CBNP	Cape Breton Highlands National Park	summer	RUGR	Ruffed Grouse	Stable
CBNP	Cape Breton Highlands National Park	winter	RUGR	Ruffed Grouse	Stable
CBNP	Cape Breton Highlands National Park	summer	RWBL	Red-winged Blackbird	Improving
CBNP	Cape Breton Highlands National Park	winter	RWBL	Red-winged Blackbird	Potential colonisation
CBNP	Cape Breton Highlands National Park	summer	SALS	Saltmarsh Sparrow	Potential colonisation
CBNP	Cape Breton Highlands National Park	winter	SAND	Sanderling	Potential colonisation
CBNP	Cape Breton Highlands National Park	summer	SAVS	Savannah Sparrow	Potential extirpation
CBNP	Cape Breton Highlands National Park	winter	SBOR	Spot-breasted Oriole	Stable	Not Present
CBNP	Cape Breton Highlands National Park	summer	SCTA	Scarlet Tanager	Potential colonisation
CBNP	Cape Breton Highlands National Park	winter	SNBU	Snow Bunting	Stable
CBNP	Cape Breton Highlands National Park	winter	SNOW	Snowy Owl	Stable	Not Present
CBNP	Cape Breton Highlands National Park	summer	SOSP	Song Sparrow	Stable
CBNP	Cape Breton Highlands National Park	winter	SOSP	Song Sparrow	Improving
CBNP	Cape Breton Highlands National Park	summer	SPGR	Spruce Grouse	Potential extirpation
CBNP	Cape Breton Highlands National Park	winter	SPGR	Spruce Grouse	Potential extirpation
CBNP	Cape Breton Highlands National Park	summer	SPSA	Spotted Sandpiper	Potential extirpation
CBNP	Cape Breton Highlands National Park	summer	SSHA	Sharp-shinned Hawk	Stable
CBNP	Cape Breton Highlands National Park	winter	SSHA	Sharp-shinned Hawk	Improving
CBNP	Cape Breton Highlands National Park	summer	SUSC	Surf Scoter	Potential extirpation	Not Present
CBNP	Cape Breton Highlands National Park	summer	SWSP	Swamp Sparrow	Stable
CBNP	Cape Breton Highlands National Park	winter	SWSP	Swamp Sparrow	Potential colonisation
CBNP	Cape Breton Highlands National Park	summer	SWTH	Swainson's Thrush	Potential extirpation
CBNP	Cape Breton Highlands National Park	summer	SWWA	Swainson's Warbler	Improving	Not Present
CBNP	Cape Breton Highlands National Park	winter	TBMU	Thick-billed Murre	Improving
CBNP	Cape Breton Highlands National Park	summer	TEWA	Tennessee Warbler	Potential extirpation
CBNP	Cape Breton Highlands National Park	summer	TRES	Tree Swallow	Worsening
CBNP	Cape Breton Highlands National Park	winter	TRUS	Trumpeter Swan	Potential colonisation
CBNP	Cape Breton Highlands National Park	summer	TUVU	Turkey Vulture	Improving
CBNP	Cape Breton Highlands National Park	summer	VEER	Veery	Improving
CBNP	Cape Breton Highlands National Park	summer	VIRA	Virginia Rail	Potential extirpation	Not Present
CBNP	Cape Breton Highlands National Park	summer	WAVI	Warbling Vireo	Stable	Not Present
CBNP	Cape Breton Highlands National Park	summer	WBNU	White-breasted Nuthatch	Improving
CBNP	Cape Breton Highlands National Park	winter	WBNU	White-breasted Nuthatch	Improving	Not Present
CBNP	Cape Breton Highlands National Park	summer	WIFL	Willow Flycatcher	Potential colonisation
CBNP	Cape Breton Highlands National Park	summer	WISN	Wilson's Snipe	Potential extirpation
CBNP	Cape Breton Highlands National Park	summer	WITU	Wild Turkey	Potential colonisation
CBNP	Cape Breton Highlands National Park	winter	WITU	Wild Turkey	Potential colonisation
CBNP	Cape Breton Highlands National Park	summer	WIWR	Winter Wren	Stable
CBNP	Cape Breton Highlands National Park	summer	WODU	Wood Duck	Improving
CBNP	Cape Breton Highlands National Park	winter	WODU	Wood Duck	Potential colonisation
CBNP	Cape Breton Highlands National Park	summer	WOTH	Wood Thrush	Potential colonisation
CBNP	Cape Breton Highlands National Park	summer	WTSP	White-throated Sparrow	Potential extirpation
CBNP	Cape Breton Highlands National Park	winter	WTSP	White-throated Sparrow	Improving
CBNP	Cape Breton Highlands National Park	summer	WWCR	White-winged Crossbill	Potential extirpation
CBNP	Cape Breton Highlands National Park	winter	WWCR	White-winged Crossbill	Worsening
CBNP	Cape Breton Highlands National Park	winter	WWSC	White-winged Scoter	Improving
CBNP	Cape Breton Highlands National Park	summer	YBCU	Yellow-billed Cuckoo	Potential colonisation
CBNP	Cape Breton Highlands National Park	summer	YBFL	Yellow-bellied Flycatcher	Potential extirpation
CBNP	Cape Breton Highlands National Park	summer	YBSA	Yellow-bellied Sapsucker	Potential extirpation
CBNP	Cape Breton Highlands National Park	winter	YBSA	Yellow-bellied Sapsucker	Potential colonisation
CBNP	Cape Breton Highlands National Park	summer	YEWA	Yellow Warbler	Stable
CBNP	Cape Breton Highlands National Park	summer	YRWA	Yellow-rumped Warbler	Worsening
EINP	Elk Island National Park	summer	ALFL	Alder Flycatcher	Stable
EINP	Elk Island National Park	summer	AMAV	American Avocet	Stable
EINP	Elk Island National Park	summer	AMBI	American Bittern	Stable
EINP	Elk Island National Park	summer	AMCO	American Coot	Stable
EINP	Elk Island National Park	summer	AMCR	American Crow	Stable
EINP	Elk Island National Park	winter	AMCR	American Crow	Improving	Not Present
EINP	Elk Island National Park	summer	AMDI	American Dipper	Potential colonization	Improbable
EINP	Elk Island National Park	summer	AMGO	American Goldfinch	Stable
EINP	Elk Island National Park	winter	AMGO	American Goldfinch	Potential colonisation
EINP	Elk Island National Park	summer	AMKE	American Kestrel	Stable
EINP	Elk Island National Park	summer	AMRE	American Redstart	Stable
EINP	Elk Island National Park	summer	AMRO	American Robin	Stable
EINP	Elk Island National Park	winter	AMRO	American Robin	Potential colonisation
EINP	Elk Island National Park	summer	AMWI	American Wigeon	Stable
EINP	Elk Island National Park	summer	AMWO	American Woodcock	Potential extirpation	Not Present
EINP	Elk Island National Park	winter	ATSP	American Tree Sparrow	Improving	Not Present
EINP	Elk Island National Park	summer	ATTW	American Three-toed Woodpecker	Potential extirpation	Not Present
EINP	Elk Island National Park	winter	ATTW	American Three-toed Woodpecker	Potential extirpation	Not Present
EINP	Elk Island National Park	summer	AWPE	American White Pelican	Stable
EINP	Elk Island National Park	summer	BADO	Barred Owl	Stable	Not Present
EINP	Elk Island National Park	winter	BADO	Barred Owl	Stable
EINP	Elk Island National Park	summer	BAEA	Bald Eagle	Stable
EINP	Elk Island National Park	winter	BAEA	Bald Eagle	Improving
EINP	Elk Island National Park	summer	BAIS	Baird's Sparrow	Potential extirpation	Not Present
EINP	Elk Island National Park	summer	BANS	Bank Swallow	Stable
EINP	Elk Island National Park	summer	BAOR	Baltimore Oriole	Stable
EINP	Elk Island National Park	summer	BARS	Barn Swallow	Stable
EINP	Elk Island National Park	summer	BAWW	Black-and-white Warbler	Potential extirpation
EINP	Elk Island National Park	summer	BBCU	Black-billed Cuckoo	Improving	Not Present
EINP	Elk Island National Park	summer	BBMA	Black-billed Magpie	Stable
EINP	Elk Island National Park	winter	BBMA	Black-billed Magpie	Stable
EINP	Elk Island National Park	summer	BBWO	Black-backed Woodpecker	Potential extirpation	Not Present
EINP	Elk Island National Park	summer	BCCH	Black-capped Chickadee	Stable
EINP	Elk Island National Park	winter	BCCH	Black-capped Chickadee	Worsening
EINP	Elk Island National Park	summer	BCNH	Black-crowned Night-Heron	Stable
EINP	Elk Island National Park	summer	BEKI	Belted Kingfisher	Stable
EINP	Elk Island National Park	summer	BHCO	Brown-headed Cowbird	Stable
EINP	Elk Island National Park	summer	BHVI	Blue-headed Vireo	Potential extirpation
EINP	Elk Island National Park	summer	BLJA	Blue Jay	Stable
EINP	Elk Island National Park	winter	BLJA	Blue Jay	Stable
EINP	Elk Island National Park	summer	BLPW	Blackpoll Warbler	Potential extirpation
EINP	Elk Island National Park	summer	BLTE	Black Tern	Stable
EINP	Elk Island National Park	summer	BNST	Black-necked Stilt	Potential extirpation	Not Present
EINP	Elk Island National Park	summer	BOBO	Bobolink	Potential colonisation
EINP	Elk Island National Park	summer	BOCH	Boreal Chickadee	Potential extirpation
EINP	Elk Island National Park	winter	BOCH	Boreal Chickadee	Potential extirpation
EINP	Elk Island National Park	summer	BOGU	Bonaparte's Gull	Potential extirpation
EINP	Elk Island National Park	summer	BOOW	Boreal Owl	Potential extirpation	Not Present
EINP	Elk Island National Park	winter	BOOW	Boreal Owl	Potential extirpation
EINP	Elk Island National Park	winter	BOWA	Bohemian Waxwing	Stable
EINP	Elk Island National Park	summer	BRBL	Brewer's Blackbird	Stable
EINP	Elk Island National Park	summer	BRCR	Brown Creeper	Improving
EINP	Elk Island National Park	winter	BRCR	Brown Creeper	Improving
EINP	Elk Island National Park	summer	BTNW	Black-throated Green Warbler	Potential extirpation	Not Present
EINP	Elk Island National Park	summer	BUFF	Bufflehead	Worsening
EINP	Elk Island National Park	summer	BUOW	Burrowing Owl	Potential colonisation
EINP	Elk Island National Park	summer	BWHA	Broad-winged Hawk	Potential extirpation
EINP	Elk Island National Park	summer	BWTE	Blue-winged Teal	Stable
EINP	Elk Island National Park	winter	CACG	Cackling Goose	Potential colonisation
EINP	Elk Island National Park	summer	CAGU	California Gull	Worsening
EINP	Elk Island National Park	summer	CANG	Canada Goose	Stable
EINP	Elk Island National Park	winter	CANG	Canada Goose	Improving	Not Present
EINP	Elk Island National Park	summer	CANV	Canvasback	Worsening
EINP	Elk Island National Park	summer	CATE	Caspian Tern	Potential colonisation
EINP	Elk Island National Park	summer	CCSP	Clay-colored Sparrow	Stable
EINP	Elk Island National Park	summer	CEDW	Cedar Waxwing	Stable
EINP	Elk Island National Park	winter	CEDW	Cedar Waxwing	Potential colonisation
EINP	Elk Island National Park	summer	CHSP	Chipping Sparrow	Stable
EINP	Elk Island National Park	summer	CITE	Cinnamon Teal	Potential extirpation
EINP	Elk Island National Park	summer	CLGR	Clark's Grebe	Potential colonisation
EINP	Elk Island National Park	summer	CLSW	Cliff Swallow	Improving
EINP	Elk Island National Park	summer	COGO	Common Goldeneye	Worsening
EINP	Elk Island National Park	winter	COGO	Common Goldeneye	Improving	Not Present
EINP	Elk Island National Park	summer	COGR	Common Grackle	Improving
EINP	Elk Island National Park	summer	COHA	Cooper's Hawk	Improving
EINP	Elk Island National Park	summer	COLO	Common Loon	Worsening
EINP	Elk Island National Park	summer	COME	Common Merganser	Stable
EINP	Elk Island National Park	winter	COME	Common Merganser	Improving	Not Present
EINP	Elk Island National Park	summer	CONI	Common Nighthawk	Improving
EINP	Elk Island National Park	summer	CONW	Connecticut Warbler	Potential extirpation	Not Present
EINP	Elk Island National Park	summer	CORA	Common Raven	Worsening
EINP	Elk Island National Park	winter	CORA	Common Raven	Worsening
EINP	Elk Island National Park	winter	CORE	Common Redpoll	Stable
EINP	Elk Island National Park	summer	COTE	Common Tern	Worsening
EINP	Elk Island National Park	summer	COYE	Common Yellowthroat	Stable
EINP	Elk Island National Park	summer	DCCO	Double-crested Cormorant	Stable
EINP	Elk Island National Park	summer	DEJU	Dark-eyed Junco	Improving
EINP	Elk Island National Park	winter	DEJU	Dark-eyed Junco	Improving	Not Present
EINP	Elk Island National Park	summer	DOWO	Downy Woodpecker	Stable
EINP	Elk Island National Park	winter	DOWO	Downy Woodpecker	Stable
EINP	Elk Island National Park	winter	DUNL	Dunlin	Stable	Not Present
EINP	Elk Island National Park	summer	EAGR	Eared Grebe	Stable
EINP	Elk Island National Park	summer	EAKI	Eastern Kingbird	Improving
EINP	Elk Island National Park	summer	EUCD	Eurasian Collared-Dove	Potential colonisation
EINP	Elk Island National Park	winter	EUCD	Eurasian Collared-Dove	Potential colonisation
EINP	Elk Island National Park	summer	EUST	European Starling	Stable
EINP	Elk Island National Park	winter	EUST	European Starling	Improving	Not Present
EINP	Elk Island National Park	summer	EVGR	Evening Grosbeak	Potential extirpation
EINP	Elk Island National Park	winter	EVGR	Evening Grosbeak	Potential extirpation
EINP	Elk Island National Park	summer	FEHA	Ferruginous Hawk	Potential colonisation
EINP	Elk Island National Park	summer	FOTE	Forster's Tern	Stable
EINP	Elk Island National Park	summer	FRGU	Franklin's Gull	Stable
EINP	Elk Island National Park	summer	GADW	Gadwall	Stable
EINP	Elk Island National Park	summer	GBHE	Great Blue Heron	Stable
EINP	Elk Island National Park	winter	GBHE	Great Blue Heron	Potential colonisation
EINP	Elk Island National Park	summer	GGOW	Great Gray Owl	Potential extirpation	Not Present
EINP	Elk Island National Park	winter	GGOW	Great Gray Owl	Worsening
EINP	Elk Island National Park	summer	GHOW	Great Horned Owl	Stable
EINP	Elk Island National Park	winter	GHOW	Great Horned Owl	Stable
EINP	Elk Island National Park	summer	GOEA	Golden Eagle	Stable	Not Present
EINP	Elk Island National Park	winter	GOEA	Golden Eagle	Potential colonisation
EINP	Elk Island National Park	summer	GRAP	Gray Partridge	Stable	Not Present
EINP	Elk Island National Park	winter	GRAP	Gray Partridge	Stable	Not Present
EINP	Elk Island National Park	summer	GRCA	Gray Catbird	Stable
EINP	Elk Island National Park	summer	GREG	Great Egret	Potential colonisation
EINP	Elk Island National Park	winter	GRSC	Greater Scaup	Potential colonisation
EINP	Elk Island National Park	summer	GRSP	Grasshopper Sparrow	Potential colonisation
EINP	Elk Island National Park	summer	GRYE	Greater Yellowlegs	Potential extirpation
EINP	Elk Island National Park	summer	GWTE	Green-winged Teal	Stable
EINP	Elk Island National Park	winter	GYRF	Gyrfalcon	Stable	Not Present
EINP	Elk Island National Park	summer	HAWO	Hairy Woodpecker	Stable
EINP	Elk Island National Park	winter	HAWO	Hairy Woodpecker	Stable
EINP	Elk Island National Park	summer	HERG	Herring Gull	Potential extirpation
EINP	Elk Island National Park	winter	HERG	Herring Gull	Potential colonisation
EINP	Elk Island National Park	summer	HOFI	House Finch	Improving
EINP	Elk Island National Park	winter	HOFI	House Finch	Potential colonisation
EINP	Elk Island National Park	summer	HOGR	Horned Grebe	Potential extirpation
EINP	Elk Island National Park	summer	HOLA	Horned Lark	Stable	Not Present
EINP	Elk Island National Park	winter	HOLA	Horned Lark	Potential colonisation
EINP	Elk Island National Park	summer	HOME	Hooded Merganser	Stable
EINP	Elk Island National Park	winter	HOME	Hooded Merganser	Potential colonisation
EINP	Elk Island National Park	winter	HORE	Hoary Redpoll	Worsening
EINP	Elk Island National Park	summer	HOSP	House Sparrow	Stable
EINP	Elk Island National Park	winter	HOSP	House Sparrow	Stable
EINP	Elk Island National Park	summer	HOWR	House Wren	Stable
EINP	Elk Island National Park	winter	ICGU	Iceland Gull	Potential colonisation
EINP	Elk Island National Park	summer	KILL	Killdeer	Stable
EINP	Elk Island National Park	winter	LALO	Lapland Longspur	Potential colonisation
EINP	Elk Island National Park	summer	LBCU	Long-billed Curlew	Potential colonisation
EINP	Elk Island National Park	summer	LCSP	LeConte's Sparrow	Potential extirpation
EINP	Elk Island National Park	summer	LEBI	Least Bittern	Potential colonisation
EINP	Elk Island National Park	summer	LEFL	Least Flycatcher	Stable
EINP	Elk Island National Park	summer	LEOW	Long-eared Owl	Stable
EINP	Elk Island National Park	winter	LEOW	Long-eared Owl	Potential colonisation
EINP	Elk Island National Park	summer	LESC	Lesser Scaup	Stable
EINP	Elk Island National Park	winter	LESC	Lesser Scaup	Potential colonisation
EINP	Elk Island National Park	summer	LISP	Lincoln's Sparrow	Potential extirpation
EINP	Elk Island National Park	summer	MAGO	Marbled Godwit	Stable
EINP	Elk Island National Park	summer	MALL	Mallard	Worsening
EINP	Elk Island National Park	winter	MALL	Mallard	Improving	Not Present
EINP	Elk Island National Park	summer	MAWR	Marsh Wren	Stable
EINP	Elk Island National Park	summer	MERL	Merlin	Stable
EINP	Elk Island National Park	winter	MERL	Merlin	Stable	Not Present
EINP	Elk Island National Park	summer	MOBL	Mountain Bluebird	Potential extirpation
EINP	Elk Island National Park	winter	MOBL	Mountain Bluebird	Potential extirpation	Not Present
EINP	Elk Island National Park	summer	MODO	Mourning Dove	Improving
EINP	Elk Island National Park	summer	MOWA	Mourning Warbler	Potential extirpation
EINP	Elk Island National Park	summer	NESP	Nelson's Sparrow	Potential extirpation
EINP	Elk Island National Park	winter	NESP	Nelson's Sparrow	Potential extirpation	Not Present
EINP	Elk Island National Park	winter	NHOW	Northern Hawk Owl	Potential extirpation	Not Present
EINP	Elk Island National Park	summer	NOFL	Northern Flicker	Stable
EINP	Elk Island National Park	winter	NOFL	Northern Flicker	Improving	Not Present
EINP	Elk Island National Park	summer	NOGO	Northern Goshawk	Worsening
EINP	Elk Island National Park	winter	NOGO	Northern Goshawk	Stable
EINP	Elk Island National Park	summer	NOHA	Northern Harrier	Stable
EINP	Elk Island National Park	summer	NOPI	Northern Pintail	Stable
EINP	Elk Island National Park	summer	NOWA	Northern Waterthrush	Potential extirpation	Not Present
EINP	Elk Island National Park	summer	NSHO	Northern Shoveler	Stable
EINP	Elk Island National Park	winter	NSHR	Northern Shrike	Stable
EINP	Elk Island National Park	summer	NSWO	Northern Saw-whet Owl	Worsening
EINP	Elk Island National Park	winter	NSWO	Northern Saw-whet Owl	Worsening	Not Present
EINP	Elk Island National Park	summer	OSFL	Olive-sided Flycatcher	Potential extirpation
EINP	Elk Island National Park	summer	OSPR	Osprey	Worsening
EINP	Elk Island National Park	summer	OVEN	Ovenbird	Potential extirpation	Improbable
EINP	Elk Island National Park	summer	PBGR	Pied-billed Grebe	Stable
EINP	Elk Island National Park	summer	PEFA	Peregrine Falcon	Stable	Not Present
EINP	Elk Island National Park	summer	PHVI	Philadelphia Vireo	Potential extirpation
EINP	Elk Island National Park	winter	PIGR	Pine Grosbeak	Potential extirpation
EINP	Elk Island National Park	summer	PIPL	Piping Plover	Stable	Not Present
EINP	Elk Island National Park	summer	PISI	Pine Siskin	Potential extirpation
EINP	Elk Island National Park	winter	PISI	Pine Siskin	Improving
EINP	Elk Island National Park	summer	PIWO	Pileated Woodpecker	Improving
EINP	Elk Island National Park	winter	PIWO	Pileated Woodpecker	Improving
EINP	Elk Island National Park	winter	PRFA	Prairie Falcon	Potential extirpation	Not Present
EINP	Elk Island National Park	summer	PUMA	Purple Martin	Potential extirpation
EINP	Elk Island National Park	summer	RBGR	Rose-breasted Grosbeak	Stable
EINP	Elk Island National Park	summer	RBGU	Ring-billed Gull	Improving
EINP	Elk Island National Park	winter	RBGU	Ring-billed Gull	Potential colonisation
EINP	Elk Island National Park	summer	RBME	Red-breasted Merganser	Potential extirpation
EINP	Elk Island National Park	winter	RBME	Red-breasted Merganser	Potential colonisation
EINP	Elk Island National Park	summer	RBNU	Red-breasted Nuthatch	Stable
EINP	Elk Island National Park	winter	RBNU	Red-breasted Nuthatch	Stable
EINP	Elk Island National Park	summer	RCKI	Ruby-crowned Kinglet	Potential extirpation
EINP	Elk Island National Park	summer	RECR	Red Crossbill	Stable
EINP	Elk Island National Park	winter	RECR	Red Crossbill	Stable	Not Present
EINP	Elk Island National Park	summer	REDH	Redhead	Stable
EINP	Elk Island National Park	summer	REVI	Red-eyed Vireo	Stable
EINP	Elk Island National Park	winter	RLHA	Rough-legged Hawk	Improving	Not Present
EINP	Elk Island National Park	summer	RNDU	Ring-necked Duck	Stable
EINP	Elk Island National Park	summer	RNEP	Ring-necked Pheasant	Potential colonisation
EINP	Elk Island National Park	winter	RNEP	Ring-necked Pheasant	Improving	Not Present
EINP	Elk Island National Park	summer	RNGR	Red-necked Grebe	Potential extirpation
EINP	Elk Island National Park	summer	ROPI	Rock Pigeon	Stable
EINP	Elk Island National Park	winter	ROPI	Rock Pigeon	Stable
EINP	Elk Island National Park	summer	RTHA	Red-tailed Hawk	Stable
EINP	Elk Island National Park	winter	RTHA	Red-tailed Hawk	Potential colonisation
EINP	Elk Island National Park	summer	RTHU	Ruby-throated Hummingbird	Worsening
EINP	Elk Island National Park	winter	RTLO	Red-throated Loon	Potential colonisation
EINP	Elk Island National Park	summer	RUDU	Ruddy Duck	Stable
EINP	Elk Island National Park	summer	RUGR	Ruffed Grouse	Stable
EINP	Elk Island National Park	winter	RUGR	Ruffed Grouse	Stable
EINP	Elk Island National Park	summer	RWBL	Red-winged Blackbird	Stable
EINP	Elk Island National Park	summer	SACR	Sandhill Crane	Worsening
EINP	Elk Island National Park	summer	SAVS	Savannah Sparrow	Stable
EINP	Elk Island National Park	summer	SEOW	Short-eared Owl	Worsening	Not Present
EINP	Elk Island National Park	winter	SEOW	Short-eared Owl	Potential colonisation
EINP	Elk Island National Park	summer	SEWR	Sedge Wren	Improving
EINP	Elk Island National Park	winter	SNBU	Snow Bunting	Stable
EINP	Elk Island National Park	winter	SNOW	Snowy Owl	Stable
EINP	Elk Island National Park	summer	SORA	Sora	Stable
EINP	Elk Island National Park	summer	SOSA	Solitary Sandpiper	Potential extirpation	Improbable
EINP	Elk Island National Park	summer	SOSP	Song Sparrow	Stable
EINP	Elk Island National Park	winter	SOSP	Song Sparrow	Potential colonisation
EINP	Elk Island National Park	summer	SPPI	Sprague's Pipit	Worsening	Not Present
EINP	Elk Island National Park	summer	SPSA	Spotted Sandpiper	Stable
EINP	Elk Island National Park	summer	SSHA	Sharp-shinned Hawk	Stable
EINP	Elk Island National Park	winter	SSHA	Sharp-shinned Hawk	Potential colonisation
EINP	Elk Island National Park	summer	STGR	Sharp-tailed Grouse	Stable	Not Present
EINP	Elk Island National Park	winter	STGR	Sharp-tailed Grouse	Stable	Not Present
EINP	Elk Island National Park	summer	SWHA	Swainson's Hawk	Stable
EINP	Elk Island National Park	summer	SWSP	Swamp Sparrow	Potential extirpation
EINP	Elk Island National Park	summer	TEWA	Tennessee Warbler	Potential extirpation
EINP	Elk Island National Park	summer	TRES	Tree Swallow	Stable
EINP	Elk Island National Park	summer	TRUS	Trumpeter Swan	Potential extirpation
EINP	Elk Island National Park	winter	TRUS	Trumpeter Swan	Improving	Not Present
EINP	Elk Island National Park	summer	UPSA	Upland Sandpiper	Stable	Not Present
EINP	Elk Island National Park	winter	VATH	Varied Thrush	Potential colonisation
EINP	Elk Island National Park	summer	VEER	Veery	Stable
EINP	Elk Island National Park	summer	VESP	Vesper Sparrow	Stable
EINP	Elk Island National Park	summer	VIRA	Virginia Rail	Stable	Not Present
EINP	Elk Island National Park	summer	WAVI	Warbling Vireo	Stable
EINP	Elk Island National Park	summer	WBNU	White-breasted Nuthatch	Stable
EINP	Elk Island National Park	winter	WBNU	White-breasted Nuthatch	Improving
EINP	Elk Island National Park	summer	WEGR	Western Grebe	Stable
EINP	Elk Island National Park	summer	WEKI	Western Kingbird	Potential colonisation
EINP	Elk Island National Park	summer	WEME	Western Meadowlark	Improving
EINP	Elk Island National Park	summer	WILL	Willet	Stable
EINP	Elk Island National Park	summer	WIPH	Wilson's Phalarope	Stable
EINP	Elk Island National Park	summer	WISN	Wilson's Snipe	Stable
EINP	Elk Island National Park	summer	WITU	Wild Turkey	Potential colonisation
EINP	Elk Island National Park	winter	WITU	Wild Turkey	Potential colonisation
EINP	Elk Island National Park	summer	WODU	Wood Duck	Improving
EINP	Elk Island National Park	summer	WTSP	White-throated Sparrow	Potential extirpation
EINP	Elk Island National Park	summer	WWCR	White-winged Crossbill	Potential extirpation	Not Present
EINP	Elk Island National Park	winter	WWCR	White-winged Crossbill	Worsening
EINP	Elk Island National Park	summer	WWSC	White-winged Scoter	Potential extirpation	Not Present
EINP	Elk Island National Park	winter	WWSC	White-winged Scoter	Potential colonisation
EINP	Elk Island National Park	summer	YBSA	Yellow-bellied Sapsucker	Worsening
EINP	Elk Island National Park	summer	YERA	Yellow Rail	Potential extirpation	Not Present
EINP	Elk Island National Park	summer	YEWA	Yellow Warbler	Stable
EINP	Elk Island National Park	summer	YHBL	Yellow-headed Blackbird	Stable
EINP	Elk Island National Park	summer	YRWA	Yellow-rumped Warbler	Improving
FFMP	Fathom Five National Marine Park	summer	ABDU	American Black Duck	Worsening
FFMP	Fathom Five National Marine Park	winter	ABDU	American Black Duck	Stable
FFMP	Fathom Five National Marine Park	summer	ALFL	Alder Flycatcher	Potential extirpation
FFMP	Fathom Five National Marine Park	summer	AMBI	American Bittern	Worsening	Not Present
FFMP	Fathom Five National Marine Park	winter	AMBI	American Bittern	Potential colonisation
FFMP	Fathom Five National Marine Park	summer	AMCO	American Coot	Potential colonisation
FFMP	Fathom Five National Marine Park	winter	AMCO	American Coot	Potential colonisation
FFMP	Fathom Five National Marine Park	summer	AMCR	American Crow	Stable
FFMP	Fathom Five National Marine Park	winter	AMCR	American Crow	Stable
FFMP	Fathom Five National Marine Park	summer	AMDI	American Dipper	Potential colonization	Improbable
FFMP	Fathom Five National Marine Park	summer	AMGO	American Goldfinch	Stable
FFMP	Fathom Five National Marine Park	winter	AMGO	American Goldfinch	Stable
FFMP	Fathom Five National Marine Park	summer	AMKE	American Kestrel	Stable
FFMP	Fathom Five National Marine Park	winter	AMKE	American Kestrel	Potential colonisation
FFMP	Fathom Five National Marine Park	summer	AMRE	American Redstart	Worsening
FFMP	Fathom Five National Marine Park	summer	AMRO	American Robin	Stable
FFMP	Fathom Five National Marine Park	winter	AMRO	American Robin	Improving
FFMP	Fathom Five National Marine Park	winter	AMWI	American Wigeon	Potential colonisation
FFMP	Fathom Five National Marine Park	summer	AMWO	American Woodcock	Worsening
FFMP	Fathom Five National Marine Park	winter	ATSP	American Tree Sparrow	Stable
FFMP	Fathom Five National Marine Park	summer	BADO	Barred Owl	Worsening	Not Present
FFMP	Fathom Five National Marine Park	winter	BADO	Barred Owl	Stable	Not Present
FFMP	Fathom Five National Marine Park	summer	BAEA	Bald Eagle	Stable
FFMP	Fathom Five National Marine Park	winter	BAEA	Bald Eagle	Stable
FFMP	Fathom Five National Marine Park	winter	BAGO	Barrow's Goldeneye	Potential extirpation	Not Present
FFMP	Fathom Five National Marine Park	summer	BANO	Barn Owl	Potential colonisation
FFMP	Fathom Five National Marine Park	winter	BANO	Barn Owl	Potential colonisation
FFMP	Fathom Five National Marine Park	summer	BANS	Bank Swallow	Stable
FFMP	Fathom Five National Marine Park	summer	BAOR	Baltimore Oriole	Stable
FFMP	Fathom Five National Marine Park	summer	BARS	Barn Swallow	Stable
FFMP	Fathom Five National Marine Park	summer	BAWW	Black-and-white Warbler	Potential extirpation
FFMP	Fathom Five National Marine Park	summer	BBCU	Black-billed Cuckoo	Worsening
FFMP	Fathom Five National Marine Park	summer	BCCH	Black-capped Chickadee	Stable
FFMP	Fathom Five National Marine Park	winter	BCCH	Black-capped Chickadee	Stable
FFMP	Fathom Five National Marine Park	summer	BCNH	Black-crowned Night-Heron	Stable
FFMP	Fathom Five National Marine Park	winter	BCNH	Black-crowned Night-Heron	Potential colonisation
FFMP	Fathom Five National Marine Park	summer	BEKI	Belted Kingfisher	Stable
FFMP	Fathom Five National Marine Park	winter	BEKI	Belted Kingfisher	Potential colonisation
FFMP	Fathom Five National Marine Park	summer	BHCO	Brown-headed Cowbird	Stable
FFMP	Fathom Five National Marine Park	winter	BHCO	Brown-headed Cowbird	Potential colonisation
FFMP	Fathom Five National Marine Park	summer	BHVI	Blue-headed Vireo	Potential extirpation
FFMP	Fathom Five National Marine Park	summer	BLBW	Blackburnian Warbler	Potential extirpation
FFMP	Fathom Five National Marine Park	summer	BLJA	Blue Jay	Worsening
FFMP	Fathom Five National Marine Park	winter	BLJA	Blue Jay	Potential extirpation	Improbable
FFMP	Fathom Five National Marine Park	summer	BLPW	Blackpoll Warbler	Potential extirpation	Not Present
FFMP	Fathom Five National Marine Park	summer	BLTE	Black Tern	Stable	Not Present
FFMP	Fathom Five National Marine Park	summer	BOBO	Bobolink	Potential extirpation	Not Present
FFMP	Fathom Five National Marine Park	summer	BOCH	Boreal Chickadee	Potential extirpation	Not Present
FFMP	Fathom Five National Marine Park	winter	BOGU	Bonaparte's Gull	Improving	Not Present
FFMP	Fathom Five National Marine Park	summer	BOOW	Boreal Owl	Potential extirpation	Not Present
FFMP	Fathom Five National Marine Park	winter	BOWA	Bohemian Waxwing	Potential extirpation
FFMP	Fathom Five National Marine Park	summer	BRBL	Brewer's Blackbird	Potential colonisation
FFMP	Fathom Five National Marine Park	summer	BRCR	Brown Creeper	Potential extirpation
FFMP	Fathom Five National Marine Park	winter	BRCR	Brown Creeper	Stable
FFMP	Fathom Five National Marine Park	summer	BRTH	Brown Thrasher	Potential colonisation
FFMP	Fathom Five National Marine Park	summer	BTBW	Black-throated Blue Warbler	Potential extirpation
FFMP	Fathom Five National Marine Park	summer	BTNW	Black-throated Green Warbler	Potential extirpation
FFMP	Fathom Five National Marine Park	winter	BUFF	Bufflehead	Improving
FFMP	Fathom Five National Marine Park	summer	BWHA	Broad-winged Hawk	Potential extirpation
FFMP	Fathom Five National Marine Park	summer	BWTE	Blue-winged Teal	Stable
FFMP	Fathom Five National Marine Park	summer	BWWA	Blue-winged Warbler	Potential colonisation
FFMP	Fathom Five National Marine Park	winter	CACG	Cackling Goose	Potential colonisation
FFMP	Fathom Five National Marine Park	summer	CAGU	California Gull	Potential colonization	Improbable
FFMP	Fathom Five National Marine Park	summer	CANG	Canada Goose	Stable
FFMP	Fathom Five National Marine Park	winter	CANG	Canada Goose	Improving
FFMP	Fathom Five National Marine Park	winter	CANV	Canvasback	Potential colonisation
FFMP	Fathom Five National Marine Park	winter	CARW	Carolina Wren	Potential colonisation
FFMP	Fathom Five National Marine Park	summer	CATE	Caspian Tern	Stable
FFMP	Fathom Five National Marine Park	summer	CAWA	Canada Warbler	Potential extirpation
FFMP	Fathom Five National Marine Park	summer	CEDW	Cedar Waxwing	Stable
FFMP	Fathom Five National Marine Park	winter	CEDW	Cedar Waxwing	Potential colonisation
FFMP	Fathom Five National Marine Park	summer	CERW	Cerulean Warbler	Potential colonisation
FFMP	Fathom Five National Marine Park	summer	CHSP	Chipping Sparrow	Stable
FFMP	Fathom Five National Marine Park	summer	CHSW	Chimney Swift	Improving
FFMP	Fathom Five National Marine Park	summer	CITE	Cinnamon Teal	Potential colonization	Improbable
FFMP	Fathom Five National Marine Park	summer	CLSW	Cliff Swallow	Stable
FFMP	Fathom Five National Marine Park	summer	COGA	Common Gallinule	Stable	Not Present
FFMP	Fathom Five National Marine Park	summer	COGO	Common Goldeneye	Potential extirpation	Not Present
FFMP	Fathom Five National Marine Park	winter	COGO	Common Goldeneye	Stable
FFMP	Fathom Five National Marine Park	summer	COGR	Common Grackle	Stable
FFMP	Fathom Five National Marine Park	summer	COHA	Cooper's Hawk	Potential colonisation
FFMP	Fathom Five National Marine Park	winter	COHA	Cooper's Hawk	Potential colonisation
FFMP	Fathom Five National Marine Park	summer	COLO	Common Loon	Worsening
FFMP	Fathom Five National Marine Park	winter	COLO	Common Loon	Potential extirpation
FFMP	Fathom Five National Marine Park	summer	COME	Common Merganser	Worsening	Not Present
FFMP	Fathom Five National Marine Park	winter	COME	Common Merganser	Stable
FFMP	Fathom Five National Marine Park	summer	CONI	Common Nighthawk	Improving
FFMP	Fathom Five National Marine Park	summer	CORA	Common Raven	Worsening
FFMP	Fathom Five National Marine Park	winter	CORA	Common Raven	Worsening
FFMP	Fathom Five National Marine Park	winter	CORE	Common Redpoll	Worsening
FFMP	Fathom Five National Marine Park	summer	COTE	Common Tern	Worsening
FFMP	Fathom Five National Marine Park	summer	COYE	Common Yellowthroat	Stable
FFMP	Fathom Five National Marine Park	summer	CSWA	Chestnut-sided Warbler	Potential extirpation
FFMP	Fathom Five National Marine Park	summer	DCCO	Double-crested Cormorant	Stable
FFMP	Fathom Five National Marine Park	winter	DCCO	Double-crested Cormorant	Potential colonisation
FFMP	Fathom Five National Marine Park	summer	DEJU	Dark-eyed Junco	Potential extirpation
FFMP	Fathom Five National Marine Park	winter	DEJU	Dark-eyed Junco	Stable
FFMP	Fathom Five National Marine Park	summer	DOWO	Downy Woodpecker	Stable
FFMP	Fathom Five National Marine Park	winter	DOWO	Downy Woodpecker	Stable
FFMP	Fathom Five National Marine Park	summer	EABL	Eastern Bluebird	Potential colonisation
FFMP	Fathom Five National Marine Park	winter	EABL	Eastern Bluebird	Potential colonisation
FFMP	Fathom Five National Marine Park	summer	EAKI	Eastern Kingbird	Stable
FFMP	Fathom Five National Marine Park	summer	EAME	Eastern Meadowlark	Stable	Not Present
FFMP	Fathom Five National Marine Park	summer	EAPH	Eastern Phoebe	Potential extirpation
FFMP	Fathom Five National Marine Park	summer	EASO	Eastern Screech-Owl	Improving	Not Present
FFMP	Fathom Five National Marine Park	winter	EASO	Eastern Screech-Owl	Potential colonisation
FFMP	Fathom Five National Marine Park	summer	EATO	Eastern Towhee	Improving
FFMP	Fathom Five National Marine Park	summer	EAWP	Eastern Wood-Pewee	Potential extirpation
FFMP	Fathom Five National Marine Park	summer	EUCD	Eurasian Collared-Dove	Potential colonisation
FFMP	Fathom Five National Marine Park	winter	EUCD	Eurasian Collared-Dove	Potential colonisation
FFMP	Fathom Five National Marine Park	summer	EUST	European Starling	Stable
FFMP	Fathom Five National Marine Park	winter	EUST	European Starling	Stable
FFMP	Fathom Five National Marine Park	winter	EUWI	Eurasian Wigeon	Potential colonisation
FFMP	Fathom Five National Marine Park	summer	EVGR	Evening Grosbeak	Potential extirpation	Not Present
FFMP	Fathom Five National Marine Park	winter	EVGR	Evening Grosbeak	Potential extirpation
FFMP	Fathom Five National Marine Park	summer	EWPW	Eastern Whip-poor-will	Potential extirpation
FFMP	Fathom Five National Marine Park	summer	FISP	Field Sparrow	Potential colonisation
FFMP	Fathom Five National Marine Park	winter	FISP	Field Sparrow	Potential colonisation
FFMP	Fathom Five National Marine Park	summer	FOTE	Forster's Tern	Potential colonisation
FFMP	Fathom Five National Marine Park	summer	GADW	Gadwall	Stable
FFMP	Fathom Five National Marine Park	winter	GADW	Gadwall	Improving	Not Present
FFMP	Fathom Five National Marine Park	winter	GBBG	Great Black-backed Gull	Stable
FFMP	Fathom Five National Marine Park	summer	GBHE	Great Blue Heron	Stable
FFMP	Fathom Five National Marine Park	winter	GBHE	Great Blue Heron	Improving	Not Present
FFMP	Fathom Five National Marine Park	summer	GCFL	Great Crested Flycatcher	Potential extirpation	Improbable
FFMP	Fathom Five National Marine Park	summer	GCKI	Golden-crowned Kinglet	Potential extirpation
FFMP	Fathom Five National Marine Park	winter	GCKI	Golden-crowned Kinglet	Improving
FFMP	Fathom Five National Marine Park	winter	GGOW	Great Gray Owl	Potential extirpation	Not Present
FFMP	Fathom Five National Marine Park	summer	GHOW	Great Horned Owl	Stable
FFMP	Fathom Five National Marine Park	winter	GHOW	Great Horned Owl	Stable
FFMP	Fathom Five National Marine Park	winter	GLGU	Glaucous Gull	Stable
FFMP	Fathom Five National Marine Park	summer	GLIB	Glossy Ibis	Potential colonisation
FFMP	Fathom Five National Marine Park	summer	GRAP	Gray Partridge	Potential extirpation	Not Present
FFMP	Fathom Five National Marine Park	summer	GRCA	Gray Catbird	Stable
FFMP	Fathom Five National Marine Park	summer	GREG	Great Egret	Stable	Not Present
FFMP	Fathom Five National Marine Park	summer	GRHE	Green Heron	Stable
FFMP	Fathom Five National Marine Park	winter	GRSC	Greater Scaup	Stable	Not Present
FFMP	Fathom Five National Marine Park	summer	GWTE	Green-winged Teal	Stable	Not Present
FFMP	Fathom Five National Marine Park	winter	GWTE	Green-winged Teal	Potential colonisation
FFMP	Fathom Five National Marine Park	summer	GWWA	Golden-winged Warbler	Potential extirpation	Not Present
FFMP	Fathom Five National Marine Park	winter	GYRF	Gyrfalcon	Worsening	Not Present
FFMP	Fathom Five National Marine Park	summer	HAWO	Hairy Woodpecker	Stable
FFMP	Fathom Five National Marine Park	winter	HAWO	Hairy Woodpecker	Stable
FFMP	Fathom Five National Marine Park	summer	HERG	Herring Gull	Worsening
FFMP	Fathom Five National Marine Park	winter	HERG	Herring Gull	Stable
FFMP	Fathom Five National Marine Park	summer	HETH	Hermit Thrush	Potential extirpation
FFMP	Fathom Five National Marine Park	summer	HOFI	House Finch	Improving
FFMP	Fathom Five National Marine Park	winter	HOFI	House Finch	Improving
FFMP	Fathom Five National Marine Park	winter	HOGR	Horned Grebe	Improving
FFMP	Fathom Five National Marine Park	summer	HOLA	Horned Lark	Potential colonisation
FFMP	Fathom Five National Marine Park	winter	HOLA	Horned Lark	Potential colonisation
FFMP	Fathom Five National Marine Park	summer	HOME	Hooded Merganser	Improving
FFMP	Fathom Five National Marine Park	winter	HOME	Hooded Merganser	Improving
FFMP	Fathom Five National Marine Park	winter	HORE	Hoary Redpoll	Potential extirpation	Not Present
FFMP	Fathom Five National Marine Park	summer	HOSP	House Sparrow	Improving
FFMP	Fathom Five National Marine Park	winter	HOSP	House Sparrow	Improving
FFMP	Fathom Five National Marine Park	summer	HOWA	Hooded Warbler	Potential colonisation
FFMP	Fathom Five National Marine Park	summer	HOWR	House Wren	Stable
FFMP	Fathom Five National Marine Park	winter	ICGU	Iceland Gull	Stable	Not Present
FFMP	Fathom Five National Marine Park	summer	INBU	Indigo Bunting	Improving
FFMP	Fathom Five National Marine Park	summer	KILL	Killdeer	Stable
FFMP	Fathom Five National Marine Park	winter	KILL	Killdeer	Potential colonisation
FFMP	Fathom Five National Marine Park	summer	KIRA	King Rail	Potential colonisation
FFMP	Fathom Five National Marine Park	winter	LALO	Lapland Longspur	Stable	Not Present
FFMP	Fathom Five National Marine Park	winter	LBBG	Lesser Black-backed Gull	Potential colonisation
FFMP	Fathom Five National Marine Park	summer	LBHE	Little Blue Heron	Potential colonisation
FFMP	Fathom Five National Marine Park	summer	LEBI	Least Bittern	Stable	Not Present
FFMP	Fathom Five National Marine Park	summer	LEFL	Least Flycatcher	Potential extirpation
FFMP	Fathom Five National Marine Park	summer	LEOW	Long-eared Owl	Potential extirpation	Not Present
FFMP	Fathom Five National Marine Park	winter	LEOW	Long-eared Owl	Improving	Not Present
FFMP	Fathom Five National Marine Park	winter	LESC	Lesser Scaup	Improving	Not Present
FFMP	Fathom Five National Marine Park	summer	LETE	Least Tern	Potential colonization	Improbable
FFMP	Fathom Five National Marine Park	summer	LIGU	Little Gull	Potential colonization	Improbable
FFMP	Fathom Five National Marine Park	winter	LTDU	Long-tailed Duck	Stable
FFMP	Fathom Five National Marine Park	summer	MALL	Mallard	Stable
FFMP	Fathom Five National Marine Park	winter	MALL	Mallard	Improving
FFMP	Fathom Five National Marine Park	summer	MAWA	Magnolia Warbler	Potential extirpation
FFMP	Fathom Five National Marine Park	summer	MAWR	Marsh Wren	Stable	Not Present
FFMP	Fathom Five National Marine Park	summer	MERL	Merlin	Potential extirpation
FFMP	Fathom Five National Marine Park	winter	MERL	Merlin	Stable	Not Present
FFMP	Fathom Five National Marine Park	summer	MODO	Mourning Dove	Improving
FFMP	Fathom Five National Marine Park	winter	MODO	Mourning Dove	Stable
FFMP	Fathom Five National Marine Park	summer	MOWA	Mourning Warbler	Potential extirpation
FFMP	Fathom Five National Marine Park	summer	MUSW	Mute Swan	Improving	Not Present
FFMP	Fathom Five National Marine Park	winter	MUSW	Mute Swan	Improving	Not Present
FFMP	Fathom Five National Marine Park	summer	NAWA	Nashville Warbler	Potential extirpation
FFMP	Fathom Five National Marine Park	summer	NESP	Nelson's Sparrow	Potential extirpation	Not Present
FFMP	Fathom Five National Marine Park	winter	NESP	Nelson's Sparrow	Potential extirpation	Not Present
FFMP	Fathom Five National Marine Park	summer	NOCA	Northern Cardinal	Improving
FFMP	Fathom Five National Marine Park	winter	NOCA	Northern Cardinal	Improving
FFMP	Fathom Five National Marine Park	summer	NOFL	Northern Flicker	Stable
FFMP	Fathom Five National Marine Park	winter	NOFL	Northern Flicker	Improving	Not Present
FFMP	Fathom Five National Marine Park	summer	NOGO	Northern Goshawk	Potential extirpation	Not Present
FFMP	Fathom Five National Marine Park	winter	NOGO	Northern Goshawk	Worsening	Not Present
FFMP	Fathom Five National Marine Park	summer	NOHA	Northern Harrier	Worsening
FFMP	Fathom Five National Marine Park	winter	NOHA	Northern Harrier	Potential colonisation
FFMP	Fathom Five National Marine Park	summer	NOPI	Northern Pintail	Potential colonization	Improbable
FFMP	Fathom Five National Marine Park	winter	NOPI	Northern Pintail	Improving	Not Present
FFMP	Fathom Five National Marine Park	summer	NOWA	Northern Waterthrush	Potential extirpation
FFMP	Fathom Five National Marine Park	summer	NRWS	Northern Rough-winged Swallow	Improving
FFMP	Fathom Five National Marine Park	summer	NSHO	Northern Shoveler	Potential colonization	Improbable
FFMP	Fathom Five National Marine Park	winter	NSHO	Northern Shoveler	Potential colonisation
FFMP	Fathom Five National Marine Park	winter	NSHR	Northern Shrike	Stable	Not Present
FFMP	Fathom Five National Marine Park	summer	NSWO	Northern Saw-whet Owl	Potential extirpation
FFMP	Fathom Five National Marine Park	winter	NSWO	Northern Saw-whet Owl	Stable	Not Present
FFMP	Fathom Five National Marine Park	summer	OSPR	Osprey	Stable
FFMP	Fathom Five National Marine Park	summer	OVEN	Ovenbird	Potential extirpation
FFMP	Fathom Five National Marine Park	summer	PAWA	Palm Warbler	Potential extirpation	Not Present
FFMP	Fathom Five National Marine Park	summer	PBGR	Pied-billed Grebe	Stable	Not Present
FFMP	Fathom Five National Marine Park	winter	PBGR	Pied-billed Grebe	Potential colonisation
FFMP	Fathom Five National Marine Park	summer	PEFA	Peregrine Falcon	Worsening	Not Present
FFMP	Fathom Five National Marine Park	winter	PEFA	Peregrine Falcon	Improving	Not Present
FFMP	Fathom Five National Marine Park	winter	PIGR	Pine Grosbeak	Potential extirpation
FFMP	Fathom Five National Marine Park	summer	PIPL	Piping Plover	Potential extirpation	Not Present
FFMP	Fathom Five National Marine Park	winter	PISI	Pine Siskin	Worsening
FFMP	Fathom Five National Marine Park	summer	PIWA	Pine Warbler	Potential extirpation
FFMP	Fathom Five National Marine Park	summer	PIWO	Pileated Woodpecker	Stable
FFMP	Fathom Five National Marine Park	winter	PIWO	Pileated Woodpecker	Stable
FFMP	Fathom Five National Marine Park	summer	PUFI	Purple Finch	Potential extirpation
FFMP	Fathom Five National Marine Park	winter	PUFI	Purple Finch	Stable
FFMP	Fathom Five National Marine Park	summer	PUMA	Purple Martin	Improving
FFMP	Fathom Five National Marine Park	winter	PUSA	Purple Sandpiper	Potential extirpation	Not Present
FFMP	Fathom Five National Marine Park	summer	RBGR	Rose-breasted Grosbeak	Potential extirpation
FFMP	Fathom Five National Marine Park	summer	RBGU	Ring-billed Gull	Stable
FFMP	Fathom Five National Marine Park	winter	RBGU	Ring-billed Gull	Improving
FFMP	Fathom Five National Marine Park	summer	RBME	Red-breasted Merganser	Worsening
FFMP	Fathom Five National Marine Park	winter	RBME	Red-breasted Merganser	Stable
FFMP	Fathom Five National Marine Park	summer	RBNU	Red-breasted Nuthatch	Potential extirpation
FFMP	Fathom Five National Marine Park	winter	RBNU	Red-breasted Nuthatch	Worsening
FFMP	Fathom Five National Marine Park	summer	RECR	Red Crossbill	Potential colonization	Improbable
FFMP	Fathom Five National Marine Park	winter	RECR	Red Crossbill	Potential extirpation	Not Present
FFMP	Fathom Five National Marine Park	summer	REDH	Redhead	Stable	Not Present
FFMP	Fathom Five National Marine Park	winter	REDH	Redhead	Potential colonisation
FFMP	Fathom Five National Marine Park	summer	REVI	Red-eyed Vireo	Worsening
FFMP	Fathom Five National Marine Park	winter	RLHA	Rough-legged Hawk	Stable
FFMP	Fathom Five National Marine Park	summer	RNDU	Ring-necked Duck	Worsening	Not Present
FFMP	Fathom Five National Marine Park	winter	RNDU	Ring-necked Duck	Potential colonisation
FFMP	Fathom Five National Marine Park	summer	RNEP	Ring-necked Pheasant	Potential colonisation
FFMP	Fathom Five National Marine Park	winter	RNEP	Ring-necked Pheasant	Potential colonisation
FFMP	Fathom Five National Marine Park	summer	RNGR	Red-necked Grebe	Potential colonization	Improbable
FFMP	Fathom Five National Marine Park	winter	RNGR	Red-necked Grebe	Improving
FFMP	Fathom Five National Marine Park	winter	ROGO	Ross's Goose	Potential colonisation
FFMP	Fathom Five National Marine Park	summer	ROPI	Rock Pigeon	Stable
FFMP	Fathom Five National Marine Park	winter	ROPI	Rock Pigeon	Stable
FFMP	Fathom Five National Marine Park	summer	RSHA	Red-shouldered Hawk	Improving
FFMP	Fathom Five National Marine Park	summer	RTHA	Red-tailed Hawk	Improving
FFMP	Fathom Five National Marine Park	winter	RTHA	Red-tailed Hawk	Improving
FFMP	Fathom Five National Marine Park	summer	RTHU	Ruby-throated Hummingbird	Stable
FFMP	Fathom Five National Marine Park	winter	RTLO	Red-throated Loon	Potential colonisation
FFMP	Fathom Five National Marine Park	summer	RUDU	Ruddy Duck	Potential colonization	Improbable
FFMP	Fathom Five National Marine Park	winter	RUDU	Ruddy Duck	Potential colonisation
FFMP	Fathom Five National Marine Park	summer	RUGR	Ruffed Grouse	Potential extirpation
FFMP	Fathom Five National Marine Park	winter	RUGR	Ruffed Grouse	Worsening
FFMP	Fathom Five National Marine Park	summer	RWBL	Red-winged Blackbird	Stable
FFMP	Fathom Five National Marine Park	winter	RWBL	Red-winged Blackbird	Potential colonisation
FFMP	Fathom Five National Marine Park	summer	SACR	Sandhill Crane	Worsening	Not Present
FFMP	Fathom Five National Marine Park	summer	SAVS	Savannah Sparrow	Potential extirpation	Not Present
FFMP	Fathom Five National Marine Park	summer	SCTA	Scarlet Tanager	Potential extirpation	Not Present
FFMP	Fathom Five National Marine Park	winter	SEOW	Short-eared Owl	Improving	Not Present
FFMP	Fathom Five National Marine Park	summer	SEWR	Sedge Wren	Potential extirpation	Not Present
FFMP	Fathom Five National Marine Park	winter	SNBU	Snow Bunting	Stable
FFMP	Fathom Five National Marine Park	summer	SNEG	Snowy Egret	Potential colonisation
FFMP	Fathom Five National Marine Park	winter	SNGO	Snow Goose	Potential colonisation
FFMP	Fathom Five National Marine Park	winter	SNOW	Snowy Owl	Stable	Not Present
FFMP	Fathom Five National Marine Park	summer	SORA	Sora	Stable	Not Present
FFMP	Fathom Five National Marine Park	summer	SOSA	Solitary Sandpiper	Potential colonization	Improbable
FFMP	Fathom Five National Marine Park	summer	SOSP	Song Sparrow	Stable
FFMP	Fathom Five National Marine Park	winter	SOSP	Song Sparrow	Improving
FFMP	Fathom Five National Marine Park	summer	SPSA	Spotted Sandpiper	Stable
FFMP	Fathom Five National Marine Park	summer	SSHA	Sharp-shinned Hawk	Potential extirpation
FFMP	Fathom Five National Marine Park	winter	SSHA	Sharp-shinned Hawk	Stable	Not Present
FFMP	Fathom Five National Marine Park	summer	SWSP	Swamp Sparrow	Potential extirpation
FFMP	Fathom Five National Marine Park	winter	SWSP	Swamp Sparrow	Potential colonisation
FFMP	Fathom Five National Marine Park	summer	TRES	Tree Swallow	Stable
FFMP	Fathom Five National Marine Park	summer	TRUS	Trumpeter Swan	Potential colonisation
FFMP	Fathom Five National Marine Park	winter	TRUS	Trumpeter Swan	Improving	Not Present
FFMP	Fathom Five National Marine Park	winter	TUSW	Tundra Swan	Potential colonisation
FFMP	Fathom Five National Marine Park	summer	TUVU	Turkey Vulture	Stable
FFMP	Fathom Five National Marine Park	summer	UPSA	Upland Sandpiper	Potential extirpation	Not Present
FFMP	Fathom Five National Marine Park	summer	VEER	Veery	Worsening
FFMP	Fathom Five National Marine Park	summer	VESP	Vesper Sparrow	Potential extirpation	Not Present
FFMP	Fathom Five National Marine Park	summer	VIRA	Virginia Rail	Stable
FFMP	Fathom Five National Marine Park	summer	WAVI	Warbling Vireo	Stable
FFMP	Fathom Five National Marine Park	summer	WBNU	White-breasted Nuthatch	Stable
FFMP	Fathom Five National Marine Park	winter	WBNU	White-breasted Nuthatch	Stable
FFMP	Fathom Five National Marine Park	winter	WCSP	White-crowned Sparrow	Potential colonisation
FFMP	Fathom Five National Marine Park	summer	WEGR	Western Grebe	Potential colonization	Improbable
FFMP	Fathom Five National Marine Park	summer	WIFL	Willow Flycatcher	Stable
FFMP	Fathom Five National Marine Park	summer	WIPH	Wilson's Phalarope	Potential colonization	Improbable
FFMP	Fathom Five National Marine Park	summer	WISN	Wilson's Snipe	Potential extirpation
FFMP	Fathom Five National Marine Park	winter	WISN	Wilson's Snipe	Potential colonisation
FFMP	Fathom Five National Marine Park	summer	WITU	Wild Turkey	Stable
FFMP	Fathom Five National Marine Park	winter	WITU	Wild Turkey	Improving
FFMP	Fathom Five National Marine Park	summer	WIWR	Winter Wren	Potential extirpation
FFMP	Fathom Five National Marine Park	summer	WODU	Wood Duck	Stable
FFMP	Fathom Five National Marine Park	winter	WODU	Wood Duck	Potential colonisation
FFMP	Fathom Five National Marine Park	summer	WOTH	Wood Thrush	Worsening
FFMP	Fathom Five National Marine Park	summer	WTSP	White-throated Sparrow	Potential extirpation
FFMP	Fathom Five National Marine Park	winter	WTSP	White-throated Sparrow	Improving
FFMP	Fathom Five National Marine Park	summer	WWCR	White-winged Crossbill	Potential extirpation	Not Present
FFMP	Fathom Five National Marine Park	winter	WWCR	White-winged Crossbill	Worsening	Not Present
FFMP	Fathom Five National Marine Park	winter	WWSC	White-winged Scoter	Improving
FFMP	Fathom Five National Marine Park	summer	YBCU	Yellow-billed Cuckoo	Potential colonisation
FFMP	Fathom Five National Marine Park	summer	YBFL	Yellow-bellied Flycatcher	Potential extirpation
FFMP	Fathom Five National Marine Park	summer	YBSA	Yellow-bellied Sapsucker	Potential extirpation	Improbable
FFMP	Fathom Five National Marine Park	winter	YBSA	Yellow-bellied Sapsucker	Potential colonisation
FFMP	Fathom Five National Marine Park	summer	YCNH	Yellow-crowned Night-Heron	Potential colonisation
FFMP	Fathom Five National Marine Park	summer	YEWA	Yellow Warbler	Stable
FFMP	Fathom Five National Marine Park	summer	YHBL	Yellow-headed Blackbird	Potential colonization	Improbable
FFMP	Fathom Five National Marine Park	summer	YRWA	Yellow-rumped Warbler	Potential extirpation
FFMP	Fathom Five National Marine Park	summer	YTVI	Yellow-throated Vireo	Potential colonisation
FONP	Forillon National Park	summer	ABDU	American Black Duck	Stable
FONP	Forillon National Park	winter	ABDU	American Black Duck	Stable
FONP	Forillon National Park	summer	ALFL	Alder Flycatcher	Stable
FONP	Forillon National Park	summer	AMBI	American Bittern	Stable
FONP	Forillon National Park	summer	AMCR	American Crow	Improving
FONP	Forillon National Park	winter	AMCR	American Crow	Improving
FONP	Forillon National Park	summer	AMDI	American Dipper	Potential extirpation	Not Present
FONP	Forillon National Park	summer	AMGO	American Goldfinch	Improving
FONP	Forillon National Park	winter	AMGO	American Goldfinch	Improving
FONP	Forillon National Park	summer	AMKE	American Kestrel	Potential extirpation
FONP	Forillon National Park	summer	AMRE	American Redstart	Stable
FONP	Forillon National Park	summer	AMRO	American Robin	Stable
FONP	Forillon National Park	winter	AMRO	American Robin	Improving
FONP	Forillon National Park	summer	AMWI	American Wigeon	Potential extirpation	Improbable
FONP	Forillon National Park	summer	AMWO	American Woodcock	Stable
FONP	Forillon National Park	winter	ANMU	Ancient Murrelet	Potential extirpation	Not Present
FONP	Forillon National Park	winter	ATSP	American Tree Sparrow	Improving
FONP	Forillon National Park	summer	ATTW	American Three-toed Woodpecker	Potential extirpation
FONP	Forillon National Park	winter	ATTW	American Three-toed Woodpecker	Potential extirpation
FONP	Forillon National Park	summer	BADO	Barred Owl	Stable
FONP	Forillon National Park	winter	BADO	Barred Owl	Stable
FONP	Forillon National Park	summer	BAEA	Bald Eagle	Stable
FONP	Forillon National Park	winter	BAEA	Bald Eagle	Improving
FONP	Forillon National Park	winter	BAGO	Barrow's Goldeneye	Potential extirpation	Improbable
FONP	Forillon National Park	summer	BANS	Bank Swallow	Improving
FONP	Forillon National Park	summer	BAOR	Baltimore Oriole	Improving
FONP	Forillon National Park	summer	BARS	Barn Swallow	Improving
FONP	Forillon National Park	summer	BAWW	Black-and-white Warbler	Stable
FONP	Forillon National Park	summer	BBCU	Black-billed Cuckoo	Improving
FONP	Forillon National Park	summer	BBWA	Bay-breasted Warbler	Potential extirpation
FONP	Forillon National Park	summer	BBWO	Black-backed Woodpecker	Potential extirpation
FONP	Forillon National Park	winter	BBWO	Black-backed Woodpecker	Potential extirpation
FONP	Forillon National Park	summer	BCCH	Black-capped Chickadee	Improving
FONP	Forillon National Park	winter	BCCH	Black-capped Chickadee	Stable
FONP	Forillon National Park	summer	BCNH	Black-crowned Night-Heron	Improving
FONP	Forillon National Park	summer	BEKI	Belted Kingfisher	Stable
FONP	Forillon National Park	summer	BHCO	Brown-headed Cowbird	Improving
FONP	Forillon National Park	winter	BHGU	Black-headed Gull	Potential colonisation
FONP	Forillon National Park	summer	BHVI	Blue-headed Vireo	Stable
FONP	Forillon National Park	summer	BLBW	Blackburnian Warbler	Stable
FONP	Forillon National Park	summer	BLGU	Black Guillemot	Worsening
FONP	Forillon National Park	winter	BLGU	Black Guillemot	Worsening
FONP	Forillon National Park	summer	BLJA	Blue Jay	Improving
FONP	Forillon National Park	winter	BLJA	Blue Jay	Improving
FONP	Forillon National Park	summer	BLKI	Black-legged Kittiwake	Potential extirpation
FONP	Forillon National Park	winter	BLKI	Black-legged Kittiwake	Improving
FONP	Forillon National Park	summer	BLPW	Blackpoll Warbler	Worsening
FONP	Forillon National Park	winter	BLSC	Black Scoter	Improving
FONP	Forillon National Park	summer	BOBO	Bobolink	Improving
FONP	Forillon National Park	summer	BOCH	Boreal Chickadee	Potential extirpation
FONP	Forillon National Park	winter	BOCH	Boreal Chickadee	Potential extirpation
FONP	Forillon National Park	winter	BOGU	Bonaparte's Gull	Improving
FONP	Forillon National Park	summer	BOOW	Boreal Owl	Potential extirpation	Not Present
FONP	Forillon National Park	winter	BOOW	Boreal Owl	Potential extirpation
FONP	Forillon National Park	summer	BOWA	Bohemian Waxwing	Potential extirpation	Improbable
FONP	Forillon National Park	winter	BOWA	Bohemian Waxwing	Improving
FONP	Forillon National Park	summer	BRCR	Brown Creeper	Worsening
FONP	Forillon National Park	winter	BRCR	Brown Creeper	Improving
FONP	Forillon National Park	summer	BTBW	Black-throated Blue Warbler	Stable
FONP	Forillon National Park	summer	BTNW	Black-throated Green Warbler	Stable
FONP	Forillon National Park	winter	BUFF	Bufflehead	Improving
FONP	Forillon National Park	summer	BWHA	Broad-winged Hawk	Stable
FONP	Forillon National Park	summer	BWTE	Blue-winged Teal	Stable
FONP	Forillon National Park	summer	BWWA	Blue-winged Warbler	Potential colonisation
FONP	Forillon National Park	summer	CAGU	California Gull	Potential extirpation	Not Present
FONP	Forillon National Park	summer	CAJA	Canada Jay	Potential extirpation
FONP	Forillon National Park	winter	CAJA	Canada Jay	Potential extirpation
FONP	Forillon National Park	summer	CANG	Canada Goose	Improving
FONP	Forillon National Park	winter	CANG	Canada Goose	Potential colonisation
FONP	Forillon National Park	summer	CAWA	Canada Warbler	Stable
FONP	Forillon National Park	summer	CEDW	Cedar Waxwing	Stable
FONP	Forillon National Park	winter	CEDW	Cedar Waxwing	Improving
FONP	Forillon National Park	summer	CHSP	Chipping Sparrow	Stable
FONP	Forillon National Park	summer	CHSW	Chimney Swift	Improving
FONP	Forillon National Park	summer	CLSW	Cliff Swallow	Stable
FONP	Forillon National Park	summer	CMWA	Cape May Warbler	Potential extirpation
FONP	Forillon National Park	summer	COEI	Common Eider	Potential extirpation
FONP	Forillon National Park	winter	COEI	Common Eider	Improving
FONP	Forillon National Park	summer	COGO	Common Goldeneye	Potential extirpation
FONP	Forillon National Park	winter	COGO	Common Goldeneye	Improving
FONP	Forillon National Park	summer	COGR	Common Grackle	Improving
FONP	Forillon National Park	summer	COHA	Cooper's Hawk	Potential colonisation
FONP	Forillon National Park	summer	COLO	Common Loon	Worsening
FONP	Forillon National Park	winter	COLO	Common Loon	Improving
FONP	Forillon National Park	summer	COME	Common Merganser	Worsening
FONP	Forillon National Park	winter	COME	Common Merganser	Improving
FONP	Forillon National Park	summer	COMU	Common Murre	Potential extirpation
FONP	Forillon National Park	winter	COMU	Common Murre	Stable	Not Present
FONP	Forillon National Park	summer	CONI	Common Nighthawk	Potential extirpation
FONP	Forillon National Park	summer	CORA	Common Raven	Stable
FONP	Forillon National Park	winter	CORA	Common Raven	Stable
FONP	Forillon National Park	winter	CORE	Common Redpoll	Stable
FONP	Forillon National Park	summer	COTE	Common Tern	Potential extirpation
FONP	Forillon National Park	summer	COYE	Common Yellowthroat	Improving
FONP	Forillon National Park	summer	CSWA	Chestnut-sided Warbler	Improving
FONP	Forillon National Park	summer	DCCO	Double-crested Cormorant	Stable
FONP	Forillon National Park	summer	DEJU	Dark-eyed Junco	Worsening
FONP	Forillon National Park	winter	DEJU	Dark-eyed Junco	Improving
FONP	Forillon National Park	winter	DOVE	Dovekie	Improving
FONP	Forillon National Park	summer	DOWO	Downy Woodpecker	Improving
FONP	Forillon National Park	winter	DOWO	Downy Woodpecker	Improving
FONP	Forillon National Park	summer	EAWP	Eastern Wood-Pewee	Improving
FONP	Forillon National Park	summer	EUST	European Starling	Improving
FONP	Forillon National Park	winter	EUST	European Starling	Improving
FONP	Forillon National Park	summer	EVGR	Evening Grosbeak	Potential extirpation
FONP	Forillon National Park	winter	EVGR	Evening Grosbeak	Stable
FONP	Forillon National Park	summer	EWPW	Eastern Whip-poor-will	Potential colonisation
FONP	Forillon National Park	summer	FOSP	Fox Sparrow	Potential extirpation
FONP	Forillon National Park	summer	GADW	Gadwall	Stable
FONP	Forillon National Park	summer	GBBG	Great Black-backed Gull	Stable
FONP	Forillon National Park	winter	GBBG	Great Black-backed Gull	Stable
FONP	Forillon National Park	summer	GBHE	Great Blue Heron	Improving
FONP	Forillon National Park	winter	GBHE	Great Blue Heron	Potential colonisation
FONP	Forillon National Park	summer	GCKI	Golden-crowned Kinglet	Worsening
FONP	Forillon National Park	winter	GCKI	Golden-crowned Kinglet	Improving
FONP	Forillon National Park	summer	GCTH	Gray-cheeked Thrush	Potential extirpation	Not Present
FONP	Forillon National Park	summer	GGOW	Great Gray Owl	Potential extirpation	Not Present
FONP	Forillon National Park	winter	GGOW	Great Gray Owl	Potential extirpation	Not Present
FONP	Forillon National Park	summer	GHOW	Great Horned Owl	Potential extirpation
FONP	Forillon National Park	winter	GHOW	Great Horned Owl	Potential extirpation
FONP	Forillon National Park	winter	GLGU	Glaucous Gull	Potential extirpation
FONP	Forillon National Park	summer	GLIB	Glossy Ibis	Stable	Not Present
FONP	Forillon National Park	summer	GRAP	Gray Partridge	Potential extirpation	Not Present
FONP	Forillon National Park	summer	GRCA	Gray Catbird	Improving
FONP	Forillon National Park	summer	GRCO	Great Cormorant	Worsening
FONP	Forillon National Park	winter	GRCO	Great Cormorant	Improving
FONP	Forillon National Park	summer	GRHE	Green Heron	Potential colonisation
FONP	Forillon National Park	winter	GRSC	Greater Scaup	Improving
FONP	Forillon National Park	summer	GWTE	Green-winged Teal	Potential extirpation	Improbable
FONP	Forillon National Park	summer	GWWA	Golden-winged Warbler	Potential colonisation
FONP	Forillon National Park	winter	GYRF	Gyrfalcon	Worsening
FONP	Forillon National Park	winter	HADU	Harlequin Duck	Improving
FONP	Forillon National Park	summer	HAWO	Hairy Woodpecker	Improving
FONP	Forillon National Park	winter	HAWO	Hairy Woodpecker	Stable
FONP	Forillon National Park	summer	HERG	Herring Gull	Stable
FONP	Forillon National Park	winter	HERG	Herring Gull	Improving
FONP	Forillon National Park	summer	HETH	Hermit Thrush	Potential extirpation
FONP	Forillon National Park	summer	HOFI	House Finch	Potential colonisation
FONP	Forillon National Park	winter	HOFI	House Finch	Potential colonisation
FONP	Forillon National Park	winter	HOGR	Horned Grebe	Improving
FONP	Forillon National Park	summer	HOME	Hooded Merganser	Stable
FONP	Forillon National Park	winter	HOME	Hooded Merganser	Potential colonisation
FONP	Forillon National Park	winter	HORE	Hoary Redpoll	Potential extirpation
FONP	Forillon National Park	summer	HOSP	House Sparrow	Improving
FONP	Forillon National Park	winter	HOSP	House Sparrow	Improving
FONP	Forillon National Park	winter	ICGU	Iceland Gull	Worsening
FONP	Forillon National Park	winter	KIEI	King Eider	Improving
FONP	Forillon National Park	summer	KILL	Killdeer	Improving
FONP	Forillon National Park	summer	LAGU	Laughing Gull	Potential colonisation
FONP	Forillon National Park	winter	LALO	Lapland Longspur	Stable
FONP	Forillon National Park	winter	LBBG	Lesser Black-backed Gull	Potential colonisation
FONP	Forillon National Park	summer	LEBI	Least Bittern	Potential colonisation
FONP	Forillon National Park	summer	LEFL	Least Flycatcher	Stable
FONP	Forillon National Park	winter	LEOW	Long-eared Owl	Potential colonisation
FONP	Forillon National Park	summer	LESA	Least Sandpiper	Potential extirpation	Improbable
FONP	Forillon National Park	winter	LESC	Lesser Scaup	Potential colonisation
FONP	Forillon National Park	summer	LISP	Lincoln's Sparrow	Potential extirpation
FONP	Forillon National Park	summer	LOWA	Louisiana Waterthrush	Potential colonisation
FONP	Forillon National Park	winter	LTDU	Long-tailed Duck	Improving
FONP	Forillon National Park	summer	MALL	Mallard	Worsening
FONP	Forillon National Park	winter	MALL	Mallard	Improving
FONP	Forillon National Park	summer	MAWA	Magnolia Warbler	Potential extirpation
FONP	Forillon National Park	summer	MERL	Merlin	Stable
FONP	Forillon National Park	winter	MERL	Merlin	Improving
FONP	Forillon National Park	summer	MODO	Mourning Dove	Improving
FONP	Forillon National Park	winter	MODO	Mourning Dove	Improving
FONP	Forillon National Park	summer	MOWA	Mourning Warbler	Worsening
FONP	Forillon National Park	winter	MUSW	Mute Swan	Potential colonisation
FONP	Forillon National Park	summer	NAWA	Nashville Warbler	Potential extirpation
FONP	Forillon National Park	summer	NESP	Nelson's Sparrow	Stable
FONP	Forillon National Park	winter	NHOW	Northern Hawk Owl	Potential extirpation	Not Present
FONP	Forillon National Park	summer	NOCA	Northern Cardinal	Potential colonisation
FONP	Forillon National Park	summer	NOFL	Northern Flicker	Stable
FONP	Forillon National Park	winter	NOFL	Northern Flicker	Improving
FONP	Forillon National Park	summer	NOFU	Northern Fulmar	Stable
FONP	Forillon National Park	winter	NOFU	Northern Fulmar	Potential colonisation
FONP	Forillon National Park	summer	NOGA	Northern Gannet	Worsening
FONP	Forillon National Park	winter	NOGA	Northern Gannet	Potential colonisation
FONP	Forillon National Park	summer	NOGO	Northern Goshawk	Worsening
FONP	Forillon National Park	winter	NOGO	Northern Goshawk	Stable
FONP	Forillon National Park	summer	NOHA	Northern Harrier	Stable
FONP	Forillon National Park	summer	NOPA	Northern Parula	Stable
FONP	Forillon National Park	summer	NOPI	Northern Pintail	Potential extirpation	Improbable
FONP	Forillon National Park	summer	NOWA	Northern Waterthrush	Worsening
FONP	Forillon National Park	summer	NSHO	Northern Shoveler	Potential extirpation	Improbable
FONP	Forillon National Park	winter	NSHR	Northern Shrike	Stable
FONP	Forillon National Park	summer	NSWO	Northern Saw-whet Owl	Worsening
FONP	Forillon National Park	winter	NSWO	Northern Saw-whet Owl	Stable	Not Present
FONP	Forillon National Park	summer	OSFL	Olive-sided Flycatcher	Potential extirpation
FONP	Forillon National Park	summer	OSPR	Osprey	Stable
FONP	Forillon National Park	summer	OVEN	Ovenbird	Stable
FONP	Forillon National Park	summer	PAWA	Palm Warbler	Potential extirpation
FONP	Forillon National Park	summer	PEFA	Peregrine Falcon	Improving
FONP	Forillon National Park	winter	PEFA	Peregrine Falcon	Improving
FONP	Forillon National Park	summer	PHVI	Philadelphia Vireo	Potential extirpation
FONP	Forillon National Park	summer	PIGR	Pine Grosbeak	Potential extirpation
FONP	Forillon National Park	winter	PIGR	Pine Grosbeak	Worsening
FONP	Forillon National Park	summer	PIPL	Piping Plover	Potential colonisation
FONP	Forillon National Park	summer	PISI	Pine Siskin	Potential extirpation
FONP	Forillon National Park	winter	PISI	Pine Siskin	Stable
FONP	Forillon National Park	summer	PIWA	Pine Warbler	Potential colonisation
FONP	Forillon National Park	summer	PIWO	Pileated Woodpecker	Stable
FONP	Forillon National Park	winter	PIWO	Pileated Woodpecker	Stable
FONP	Forillon National Park	summer	PUFI	Purple Finch	Stable
FONP	Forillon National Park	winter	PUFI	Purple Finch	Improving
FONP	Forillon National Park	winter	PUSA	Purple Sandpiper	Improving
FONP	Forillon National Park	summer	RAZO	Razorbill	Potential extirpation
FONP	Forillon National Park	winter	RAZO	Razorbill	Potential colonisation
FONP	Forillon National Park	summer	RBGR	Rose-breasted Grosbeak	Improving
FONP	Forillon National Park	summer	RBGU	Ring-billed Gull	Stable
FONP	Forillon National Park	winter	RBGU	Ring-billed Gull	Improving
FONP	Forillon National Park	summer	RBME	Red-breasted Merganser	Potential extirpation
FONP	Forillon National Park	winter	RBME	Red-breasted Merganser	Improving
FONP	Forillon National Park	summer	RBNU	Red-breasted Nuthatch	Worsening
FONP	Forillon National Park	winter	RBNU	Red-breasted Nuthatch	Stable
FONP	Forillon National Park	summer	RCKI	Ruby-crowned Kinglet	Potential extirpation
FONP	Forillon National Park	summer	RECR	Red Crossbill	Potential extirpation	Not Present
FONP	Forillon National Park	winter	RECR	Red Crossbill	Worsening
FONP	Forillon National Park	summer	REVI	Red-eyed Vireo	Stable
FONP	Forillon National Park	summer	RNDU	Ring-necked Duck	Potential extirpation
FONP	Forillon National Park	summer	RNEP	Ring-necked Pheasant	Potential colonisation
FONP	Forillon National Park	winter	RNGR	Red-necked Grebe	Improving
FONP	Forillon National Park	summer	ROPI	Rock Pigeon	Improving
FONP	Forillon National Park	winter	ROPI	Rock Pigeon	Improving
FONP	Forillon National Park	winter	ROPT	Rock Ptarmigan	Potential extirpation	Not Present
FONP	Forillon National Park	summer	RSHA	Red-shouldered Hawk	Improving
FONP	Forillon National Park	summer	RTHA	Red-tailed Hawk	Stable
FONP	Forillon National Park	winter	RTHA	Red-tailed Hawk	Potential colonisation
FONP	Forillon National Park	summer	RTHU	Ruby-throated Hummingbird	Improving
FONP	Forillon National Park	summer	RTLO	Red-throated Loon	Potential extirpation
FONP	Forillon National Park	winter	RTLO	Red-throated Loon	Improving
FONP	Forillon National Park	summer	RUBL	Rusty Blackbird	Potential extirpation
FONP	Forillon National Park	summer	RUGR	Ruffed Grouse	Stable
FONP	Forillon National Park	winter	RUGR	Ruffed Grouse	Stable
FONP	Forillon National Park	summer	RWBL	Red-winged Blackbird	Improving
FONP	Forillon National Park	winter	SAND	Sanderling	Potential colonisation
FONP	Forillon National Park	summer	SAVS	Savannah Sparrow	Potential extirpation
FONP	Forillon National Park	summer	SBDO	Short-billed Dowitcher	Potential extirpation	Not Present
FONP	Forillon National Park	summer	SCTA	Scarlet Tanager	Potential colonisation
FONP	Forillon National Park	summer	SEPL	Semipalmated Plover	Potential extirpation	Improbable
FONP	Forillon National Park	winter	SNBU	Snow Bunting	Improving
FONP	Forillon National Park	winter	SNOW	Snowy Owl	Stable
FONP	Forillon National Park	summer	SORA	Sora	Potential extirpation	Improbable
FONP	Forillon National Park	summer	SOSA	Solitary Sandpiper	Potential extirpation
FONP	Forillon National Park	summer	SOSP	Song Sparrow	Improving
FONP	Forillon National Park	winter	SOSP	Song Sparrow	Improving
FONP	Forillon National Park	summer	SPGR	Spruce Grouse	Potential extirpation
FONP	Forillon National Park	winter	SPGR	Spruce Grouse	Potential extirpation
FONP	Forillon National Park	summer	SPSA	Spotted Sandpiper	Potential extirpation
FONP	Forillon National Park	summer	SSHA	Sharp-shinned Hawk	Stable
FONP	Forillon National Park	winter	SSHA	Sharp-shinned Hawk	Improving
FONP	Forillon National Park	summer	SUSC	Surf Scoter	Potential extirpation	Improbable
FONP	Forillon National Park	summer	SWSP	Swamp Sparrow	Potential extirpation
FONP	Forillon National Park	summer	SWTH	Swainson's Thrush	Potential extirpation
FONP	Forillon National Park	summer	SWWA	Swainson's Warbler	Potential colonization	Improbable
FONP	Forillon National Park	summer	TBMU	Thick-billed Murre	Potential extirpation	Not Present
FONP	Forillon National Park	winter	TBMU	Thick-billed Murre	Improving
FONP	Forillon National Park	summer	TEWA	Tennessee Warbler	Potential extirpation
FONP	Forillon National Park	summer	TRES	Tree Swallow	Stable
FONP	Forillon National Park	summer	UPSA	Upland Sandpiper	Potential extirpation	Not Present
FONP	Forillon National Park	summer	VEER	Veery	Improving
FONP	Forillon National Park	summer	VIRA	Virginia Rail	Potential colonisation
FONP	Forillon National Park	summer	WAVI	Warbling Vireo	Stable	Not Present
FONP	Forillon National Park	summer	WBNU	White-breasted Nuthatch	Improving	Not Present
FONP	Forillon National Park	winter	WBNU	White-breasted Nuthatch	Improving	Not Present
FONP	Forillon National Park	summer	WCSP	White-crowned Sparrow	Potential extirpation
FONP	Forillon National Park	winter	WIPT	Willow Ptarmigan	Potential extirpation	Not Present
FONP	Forillon National Park	summer	WISN	Wilson's Snipe	Potential extirpation
FONP	Forillon National Park	summer	WITU	Wild Turkey	Potential colonisation
FONP	Forillon National Park	winter	WITU	Wild Turkey	Potential colonisation
FONP	Forillon National Park	summer	WIWA	Wilson's Warbler	Potential extirpation
FONP	Forillon National Park	summer	WIWR	Winter Wren	Worsening
FONP	Forillon National Park	summer	WODU	Wood Duck	Improving
FONP	Forillon National Park	summer	WOTH	Wood Thrush	Improving
FONP	Forillon National Park	summer	WTSP	White-throated Sparrow	Potential extirpation
FONP	Forillon National Park	winter	WTSP	White-throated Sparrow	Improving
FONP	Forillon National Park	summer	WWCR	White-winged Crossbill	Potential extirpation
FONP	Forillon National Park	winter	WWCR	White-winged Crossbill	Worsening
FONP	Forillon National Park	winter	WWSC	White-winged Scoter	Improving
FONP	Forillon National Park	summer	YBFL	Yellow-bellied Flycatcher	Potential extirpation
FONP	Forillon National Park	summer	YBSA	Yellow-bellied Sapsucker	Potential extirpation
FONP	Forillon National Park	summer	YERA	Yellow Rail	Potential extirpation	Improbable
FONP	Forillon National Park	summer	YEWA	Yellow Warbler	Improving
FONP	Forillon National Park	summer	YRWA	Yellow-rumped Warbler	Worsening
FUNP	Fundy National Park	summer	ABDU	American Black Duck	Potential extirpation
FUNP	Fundy National Park	winter	ABDU	American Black Duck	Improving
FUNP	Fundy National Park	summer	ALFL	Alder Flycatcher	Potential extirpation
FUNP	Fundy National Park	summer	AMBI	American Bittern	Potential extirpation
FUNP	Fundy National Park	summer	AMCR	American Crow	Improving
FUNP	Fundy National Park	winter	AMCR	American Crow	Stable
FUNP	Fundy National Park	summer	AMGO	American Goldfinch	Stable
FUNP	Fundy National Park	winter	AMGO	American Goldfinch	Stable
FUNP	Fundy National Park	summer	AMKE	American Kestrel	Stable
FUNP	Fundy National Park	summer	AMOY	American Oystercatcher	Potential colonisation
FUNP	Fundy National Park	summer	AMRE	American Redstart	Stable
FUNP	Fundy National Park	summer	AMRO	American Robin	Stable
FUNP	Fundy National Park	winter	AMRO	American Robin	Improving
FUNP	Fundy National Park	summer	AMWO	American Woodcock	Stable
FUNP	Fundy National Park	winter	ATSP	American Tree Sparrow	Stable
FUNP	Fundy National Park	summer	BADO	Barred Owl	Stable
FUNP	Fundy National Park	winter	BADO	Barred Owl	Stable
FUNP	Fundy National Park	summer	BAEA	Bald Eagle	Stable
FUNP	Fundy National Park	winter	BAEA	Bald Eagle	Stable
FUNP	Fundy National Park	winter	BAGO	Barrow's Goldeneye	Potential extirpation
FUNP	Fundy National Park	summer	BANO	Barn Owl	Potential colonisation
FUNP	Fundy National Park	winter	BANO	Barn Owl	Potential colonisation
FUNP	Fundy National Park	summer	BANS	Bank Swallow	Improving
FUNP	Fundy National Park	summer	BAOR	Baltimore Oriole	Improving
FUNP	Fundy National Park	summer	BARS	Barn Swallow	Improving
FUNP	Fundy National Park	summer	BAWW	Black-and-white Warbler	Stable
FUNP	Fundy National Park	summer	BBCU	Black-billed Cuckoo	Stable
FUNP	Fundy National Park	summer	BBWO	Black-backed Woodpecker	Potential extirpation
FUNP	Fundy National Park	winter	BBWO	Black-backed Woodpecker	Potential extirpation
FUNP	Fundy National Park	summer	BCCH	Black-capped Chickadee	Stable
FUNP	Fundy National Park	winter	BCCH	Black-capped Chickadee	Stable
FUNP	Fundy National Park	summer	BCNH	Black-crowned Night-Heron	Stable	Not Present
FUNP	Fundy National Park	summer	BEKI	Belted Kingfisher	Stable
FUNP	Fundy National Park	winter	BEKI	Belted Kingfisher	Improving
FUNP	Fundy National Park	summer	BHCO	Brown-headed Cowbird	Improving
FUNP	Fundy National Park	winter	BHCO	Brown-headed Cowbird	Improving
FUNP	Fundy National Park	winter	BHGU	Black-headed Gull	Potential colonisation
FUNP	Fundy National Park	summer	BHVI	Blue-headed Vireo	Potential extirpation
FUNP	Fundy National Park	summer	BLBW	Blackburnian Warbler	Potential extirpation
FUNP	Fundy National Park	summer	BLGU	Black Guillemot	Potential extirpation	Not Present
FUNP	Fundy National Park	winter	BLGU	Black Guillemot	Worsening	Not Present
FUNP	Fundy National Park	summer	BLJA	Blue Jay	Stable
FUNP	Fundy National Park	winter	BLJA	Blue Jay	Stable
FUNP	Fundy National Park	summer	BLKI	Black-legged Kittiwake	Potential extirpation	Not Present
FUNP	Fundy National Park	winter	BLKI	Black-legged Kittiwake	Potential colonisation
FUNP	Fundy National Park	summer	BLPW	Blackpoll Warbler	Potential extirpation
FUNP	Fundy National Park	winter	BLSC	Black Scoter	Stable
FUNP	Fundy National Park	summer	BOBO	Bobolink	Potential extirpation
FUNP	Fundy National Park	summer	BOCH	Boreal Chickadee	Potential extirpation
FUNP	Fundy National Park	winter	BOCH	Boreal Chickadee	Potential extirpation
FUNP	Fundy National Park	winter	BOGU	Bonaparte's Gull	Potential colonisation
FUNP	Fundy National Park	winter	BOOW	Boreal Owl	Potential extirpation	Not Present
FUNP	Fundy National Park	winter	BOWA	Bohemian Waxwing	Potential extirpation
FUNP	Fundy National Park	winter	BRAN	Brant	Potential colonisation
FUNP	Fundy National Park	summer	BRCR	Brown Creeper	Potential extirpation
FUNP	Fundy National Park	winter	BRCR	Brown Creeper	Stable
FUNP	Fundy National Park	summer	BTBW	Black-throated Blue Warbler	Potential extirpation
FUNP	Fundy National Park	summer	BTNW	Black-throated Green Warbler	Potential extirpation
FUNP	Fundy National Park	winter	BUFF	Bufflehead	Improving
FUNP	Fundy National Park	summer	BWHA	Broad-winged Hawk	Stable
FUNP	Fundy National Park	summer	BWWA	Blue-winged Warbler	Potential colonisation
FUNP	Fundy National Park	winter	CAJA	Canada Jay	Potential extirpation
FUNP	Fundy National Park	summer	CANG	Canada Goose	Improving
FUNP	Fundy National Park	winter	CANG	Canada Goose	Improving
FUNP	Fundy National Park	winter	CANV	Canvasback	Potential colonisation
FUNP	Fundy National Park	summer	CAWA	Canada Warbler	Potential extirpation
FUNP	Fundy National Park	summer	CEDW	Cedar Waxwing	Stable
FUNP	Fundy National Park	winter	CEDW	Cedar Waxwing	Potential colonisation
FUNP	Fundy National Park	summer	CHSP	Chipping Sparrow	Stable
FUNP	Fundy National Park	summer	CHSW	Chimney Swift	Improving
FUNP	Fundy National Park	summer	CLSW	Cliff Swallow	Improving
FUNP	Fundy National Park	summer	COEI	Common Eider	Potential extirpation
FUNP	Fundy National Park	winter	COEI	Common Eider	Stable
FUNP	Fundy National Park	summer	COGA	Common Gallinule	Potential colonisation
FUNP	Fundy National Park	summer	COGO	Common Goldeneye	Potential extirpation
FUNP	Fundy National Park	winter	COGO	Common Goldeneye	Stable
[truncated: 10,644 more rows]
