# Supplementary material for: Projected changes in bird assemblages due to climate change in a Canadian system of protected areas
Source: PLoS One. 2022 Jan 21;17(1):e0262116. doi: 10.1371/journal.pone.0262116 (PMC8782523; doi:10.1371/journal.pone.0262116)
Supplement: S2 Table — (XLSX) [file pone.0262116.s003.xlsx]

## Sheet: S3 Table. Species Turnover
S3 Table. Park-specific trend group and future turnover projection (+2.0°C). Region represents a simplified grouping of Canada's Ecozones (Marshall et al. 1999). Trend group is calculated for summer, based on proportion of potential colonisation to potential extirpations. Turnover index (Sørenson similarity) is presented separately for summer and winter.
Site Code	Site Name	Region	Trend Group	Summer Turnover	Winter Turnover
AUNP	Auyuittuq National Park	Arctic	High potential colonisation	0.421053	0.384615
AVNP	Aulavik National Park	Arctic	High turnover	0.333333	0
BFNP	Banff National Park	Mountain	Low change	0.0640669	0.107438
BPNP	Bruce Peninsula National Park	Mixedwood Plain	High potential extirpation	0.226054	0.266272
CBNP	Cape Breton Highlands National Park	Atlantic Maritime	High turnover	0.316017	0.27907
EINP	Elk Island National Park	Boreal	Low change	0.148148	0.357143
FFMP	Fathom Five National Marine Park	Mixedwood Plain	High potential extirpation	0.268519	0.309859
FONP	Forillon National Park	Atlantic Maritime	High potential extirpation	0.239216	0.144578
FUNP	Fundy National Park	Atlantic Maritime	High potential extirpation	0.310044	0.232558
GBNP	Georgian Bay Islands National Park	Mixedwood Plain	High potential extirpation	0.191304	0.27027
GHNP	Gwaii Haanas National Park Reserve, National Marine Conservation Area Reserve, and Haida Heritage Site	Pacific Maritime	High potential colonisation	0.297619	0.208122
GINP	Gulf Islands National Park Reserve	Pacific Maritime	Low change	0.136564	0.134328
GLNP	Glacier National Park	Mountain	High potential colonisation	0.242009	0.632184
GMNP	Gros Morne National Park	Boreal	High turnover	0.310924	0.306358
GRNP	Grasslands National Park	Prairie	High potential extirpation	0.203704	0.160494
IVNP	Ivvavik National Park	Taiga	High potential colonisation	0.266968	0.466667
JSNP	Jasper National Park	Mountain	Low change	0.138728	0.284553
KBNP	Kouchibouguac National Park	Atlantic Maritime	High turnover	0.322404	0.2
KJNP	Kejimkujik National Park	Atlantic Maritime	High turnover	0.29148	0.4
KLNP	Kluane National Park and Reserve	Boreal	High potential colonisation	0.248322	0.386667
KTNP	Kootenay National Park	Mountain	High potential colonisation	0.205674	0.642857
LMNP	La Mauricie National Park	Boreal	High potential extirpation	0.259912	0.382979
LSCA	Lake Superior National Marine Conservation Area	Boreal	High turnover	0.290566	0.408696
MANP	Mingan Archipelago National Park Reserve	Boreal	Intermediate change	0.188285	0.449541
MMNP	Akami-Uapishkᵁ-KakKasuak-Mealy Mountains National Park Reserve	Taiga	High potential colonisation	0.311628	0.38
MRNP	Mount Revelstoke National Park	Mountain	Intermediate change	0.239819	0.733333
NHNP	Nahanni National Park Reserve	Taiga	Intermediate change	0.258065	0.217391
NTNP	Nááts'įhch'oh National Park Reserve	Taiga	High potential colonisation	0.251064	0.318182
PANP	Prince Albert National Park	Boreal	High potential extirpation	0.278481	0.340659
PENP	Prince Edward Island National Park	Atlantic Maritime	High turnover	0.308901	0.3
PKNP	Pukaskwa National Park	Boreal	Low change	0.181159	0.256198
PPNP	Point Pelee National Park	Mixedwood Plain	Low change	0.134199	0.0707965
PRNP	Pacific Rim National Park Reserve	Pacific Maritime	High potential extirpation	0.203704	0.142857
QSNP	Qausuittuq National Park	Arctic	High potential colonisation	0.261538	0
RMNP	Riding Mountain National Park	Boreal	High potential extirpation	0.286174	0.22449
RNUP	Rouge National Urban Park	Mixedwood Plain	High potential extirpation	0.173077	0.0921053
SINP	Sable Island National Park Reserve	Atlantic Maritime	High potential colonisation	0.214286	0.714286
SMNP	Sirmilik National Park	Arctic	High potential colonisation	0.208791	0
SSMP	Saguenay-St. Lawrence Marine Park	Boreal	High potential extirpation	0.255474	0.142857
TINP	Thousand Islands National Park	Mixedwood Plain	Low change	0.176471	0.146789
TMNP	Torngat Mountains National Park	Arctic	High turnover	0.5	0.703704
TNNP	Terra Nova National Park	Boreal	High turnover	0.373737	0.283237
TUNP	Tuktut Nogait National Park	Arctic	High potential colonisation	0.313869	0.428571
UKNP	Ukkusiksalik National Park	Arctic	High potential colonisation	0.234043	0.142857
VTNP	Vuntut National Park	Taiga	Intermediate change	0.204188	0.5
WBNP	Wood Buffalo National Park	Boreal	High potential extirpation	0.255814	0.277778
WLNP	Waterton Lakes National Park	Mountain	High potential extirpation	0.31058	0.311258
WPNP	Wapusk National Park	Hudson Plain	Intermediate change	0.226891	0.306122
YHNP	Yoho National Park	Mountain	Low change	0.13738	0.384615
