# Supplementary material for: Projected changes in bird assemblages due to climate change in a Canadian system of protected areas
Source: PLoS One. 2022 Jan 21;17(1):e0262116. doi: 10.1371/journal.pone.0262116 (PMC8782523; doi:10.1371/journal.pone.0262116)
Supplement: S3 Table — (XLSX) [file pone.0262116.s004.xlsx]

## Sheet: S4 Table. Functional Indices
S4 Table. Current and projected (+2.0°C) future species richness and functional indices for all parks in summer and winter. Species Richness = number of species. Functional Richness = the proportion of trait space occupied by a given assemblage. Functional Dispersion = the functional variability within an assemblage by measuring the mean dispersion of an assemblage’s species from its centroid in …
				Species Richness		Functional Richness		Functional Dispersion
Site Code	Site Name	Region	Season	Current	Future	Current	Future	Current	Future
AUNP	Auyuittuq National Park	Arctic	Summer	25	49
AVNP	Aulavik National Park	Arctic	Summer	38	44
BFNP	Banff National Park	Mountain	Summer	184	173	0.788	0.72	0.642	0.646
BPNP	Bruce Peninsula National Park	Mixedwood Plain	Summer	148	111	0.693	0.581	0.681	0.751
CBNP	Cape Breton Highlands National Park	Atlantic Maritime	Summer	123	106	0.646	0.552	0.674	0.709
EINP	Elk Island National Park	Boreal	Summer	141	127	0.66	0.656	0.683	0.723
FFMP	Fathom Five National Marine Park	Mixedwood Plain	Summer	114	100	0.617	0.589	0.697	0.766
FONP	Forillon National Park	Atlantic Maritime	Summer	141	112	0.645	0.585	0.64	0.7
FUNP	Fundy National Park	Atlantic Maritime	Summer	128	99	0.589	0.519	0.651	0.756
GBNP	Georgian Bay Islands National Park	Mixedwood Plain	Summer	123	105	0.651	0.581	0.689	0.751
GHNP	Gwaii Haanas National Park Reserve, National Marine Conservation Area Reserve, and Haida Heritage Site	Pacific Maritime	Summer	72	94	0.43	0.522	0.74	0.741
GINP	Gulf Islands National Park Reserve	Pacific Maritime	Summer	116	109	0.635	0.617	0.742	0.737
GLNP	Glacier National Park	Mountain	Summer	102	115	0.517	0.555	0.633	0.653
GMNP	Gros Morne National Park	Boreal	Summer	113	123	0.506	0.51	0.661	0.674
GRNP	Grasslands National Park	Prairie	Summer	119	95	0.502	0.432	0.713	0.721
IVNP	Ivvavik National Park	Taiga	Summer	103	116	0.502	0.593	0.675	0.67
JSNP	Jasper National Park	Mountain	Summer	171	173	0.78	0.74	0.648	0.661
KBNP	Kouchibouguac National Park	Atlantic Maritime	Summer	96	85	0.516	0.512	0.669	0.768
KJNP	Kejimkujik National Park	Atlantic Maritime	Summer	105	116	0.548	0.597	0.684	0.701
KLNP	Kluane National Park and Reserve	Boreal	Summer	127	169	0.635	0.738	0.679	0.62
KTNP	Kootenay National Park	Mountain	Summer	125	155	0.656	0.738	0.68	0.664
LMNP	La Mauricie National Park	Boreal	Summer	130	95	0.582	0.544	0.642	0.756
LSCA	Lake Superior National Marine Conservation Area	Boreal	Summer	136	127	0.65	0.64	0.66	0.74
MANP	Mingan Archipelago National Park Reserve	Boreal	Summer	117	120	0.562	0.584	0.657	0.672
MMNP	Akami–Uapishku-KakKasuak-Mealy Mountains National Park Reserve	Taiga	Summer	85	128	0.516	0.518	0.699	0.623
MRNP	Mount Revelstoke National Park	Mountain	Summer	113	106	0.615	0.535	0.665	0.658
NHNP	Nahanni National Park Reserve	Taiga	Summer	150	158	0.684	0.695	0.664	0.643
NTNP	Nááts’ihch’oh National Park Reserve	Taiga	Summer	107	126	0.589	0.595	0.673	0.642
PANP	Prince Albert National Park	Boreal	Summer	189	125	0.754	0.589	0.622	0.702
PENP	Prince Edward Island National Park	Atlantic Maritime	Summer	102	87	0.554	0.482	0.703	0.756
PKNP	Pukaskwa National Park	Boreal	Summer	147	127	0.665	0.64	0.642	0.69
PPNP	Point Pelee National Park	Mixedwood Plain	Summer	121	108	0.566	0.493	0.735	0.731
PRNP	Pacific Rim National Park Reserve	Pacific Maritime	Summer	119	95	0.614	0.578	0.716	0.754
QSNP	Quasuittuq National Park	Arctic	Summer	25	38
RMNP	Riding Mountain National Park	Boreal	Summer	190	119	0.764	0.611	0.627	0.716
RNUP	Rouge National Urban Park	Mixedwood Plain	Summer	115	91	0.566	0.381	0.712	0.727
SINP	Sable Island National Park Reserve	Atlantic Maritime	Summer	12	14
SMNP	Sirmilik National Park	Arctic	Summer	41	48
SSMP	Saguenay-St. Lawrence Marine Park	Boreal	Summer	155	117	0.675	0.624	0.656	0.738
TINP	Thousand Islands National Park	Mixedwood Plain	Summer	135	118	0.666	0.582	0.707	0.728
TMNP	Torngat Mountains National Park	Arctic	Summer	50	100
TNNP	Terra Nova National Park	Boreal	Summer	100	96	0.505	0.507	0.65	0.725
TUNP	Tuktut Nogait National Park	Arctic	Summer	51	84
UKNP	Ukkusiksalik National Park	Arctic	Summer	44	48
VTNP	Vuntut National Park	Taiga	Summer	95	94	0.486	0.526	0.674	0.69
WBNP	Wood Buffalo National Park	Boreal	Summer	160	139	0.729	0.713	0.625	0.686
WLNP	Waterton Lakes National Park	Mountain	Summer	175	116	0.811	0.625	0.674	0.711
WPNP	Wapusk National Park	Hudson Plain	Summer	116	120	0.578	0.653	0.665	0.681
YHNP	Yoho National Park	Mountain	Summer	151	160	0.7	0.7	0.668	0.666
AUNP	Auyuittuq National Park	Arctic	Winter	3	8
AVNP	Aulavik National Park	Arctic	Winter	2	2
BFNP	Banff National Park	Mountain	Winter	57	62	0.326	0.362	0.735	0.738
BPNP	Bruce Peninsula National Park	Mixedwood Plain	Winter	68	99	0.373	0.576	0.717	0.725
CBNP	Cape Breton Highlands National Park	Atlantic Maritime	Winter	72	98	0.494	0.564	0.714	0.735
EINP	Elk Island National Park	Boreal	Winter	30	52	0.046	0.252	0.695	0.714
FFMP	Fathom Five National Marine Park	Mixedwood Plain	Winter	52	88	0.275	0.534	0.76	0.743
FONP	Forillon National Park	Atlantic Maritime	Winter	79	85	0.516	0.535	0.691	0.699
FUNP	Fundy National Park	Atlantic Maritime	Winter	75	95	0.475	0.572	0.696	0.73
GBNP	Georgian Bay Islands National Park	Mixedwood Plain	Winter	57	89	0.276	0.471	0.749	0.75
GHNP	Gwaii Haanas National Park Reserve, National Marine Conservation Area Reserve, and Haida Heritage Site	Pacific Maritime	Winter	81	114	0.49	0.691	0.71	0.684
GINP	Gulf Islands National Park Reserve	Pacific Maritime	Winter	119	147	0.636	0.709	0.696	0.671
GLNP	Glacier National Park	Mountain	Winter	19	66	0.007	0.36	0.773	0.731
GMNP	Gros Morne National Park	Boreal	Winter	66	105	0.46	0.579	0.7	0.69
GRNP	Grasslands National Park	Prairie	Winter	33	46	0.079	0.191	0.76	0.768
IVNP	Ivvavik National Park	Taiga	Winter	7	21	0	0.081	0.925	0.788
JSNP	Jasper National Park	Mountain	Winter	47	74	0.158	0.403	0.721	0.717
KBNP	Kouchibouguac National Park	Atlantic Maritime	Winter	71	92	0.406	0.59	0.713	0.733
KJNP	Kejimkujik National Park	Atlantic Maritime	Winter	51	107	0.294	0.611	0.697	0.711
KLNP	Kluane National Park and Reserve	Boreal	Winter	22	51	0.049	0.307	0.753	0.738
KTNP	Kootenay National Park	Mountain	Winter	16	66	0.001	0.344	0.668	0.725
LMNP	La Mauricie National Park	Boreal	Winter	36	56	0.061	0.355	0.631	0.745
LSCA	Lake Superior National Marine Conservation Area	Boreal	Winter	39	74	0.129	0.428	0.67	0.732
MANP	Mingan Archipelago National Park Reserve	Boreal	Winter	32	75	0.17	0.478	0.768	0.707
MMNP	Akami–Uapishku-KakKasuak-Mealy Mountains National Park Reserve	Taiga	Winter	30	68	0.117	0.432	0.741	0.68
MRNP	Mount Revelstoke National Park	Mountain	Winter	11	62	0.001	0.363	0.784	0.763
NHNP	Nahanni National Park Reserve	Taiga	Winter	26	41	0.037	0.135	0.657	0.685
NTNP	Nááts’ihch’oh National Park Reserve	Taiga	Winter	14	28	0.004	0.034	0.696	0.642
PANP	Prince Albert National Park	Boreal	Winter	36	53	0.077	0.292	0.695	0.76
PENP	Prince Edward Island National Park	Atlantic Maritime	Winter	50	88	0.362	0.533	0.785	0.757
PKNP	Pukaskwa National Park	Boreal	Winter	52	67	0.174	0.378	0.67	0.693
PPNP	Point Pelee National Park	Mixedwood Plain	Winter	108	116	0.599	0.616	0.707	0.695
PRNP	Pacific Rim National Park Reserve	Pacific Maritime	Winter	124	154	0.635	0.769	0.671	0.641
QSNP	Quasuittuq National Park	Arctic	Winter	1	1
RMNP	Riding Mountain National Park	Boreal	Winter	45	51	0.077	0.234	0.657	0.728
RNUP	Rouge National Urban Park	Mixedwood Plain	Winter	75	75	0.416	0.402	0.768	0.761
SINP	Sable Island National Park Reserve	Atlantic Maritime	Winter	8	46
SMNP	Sirmilik National Park	Arctic	Winter	3	3
SSMP	Saguenay-St. Lawrence Marine Park	Boreal	Winter	82	84	0.536	0.559	0.694	0.724
TINP	Thousand Islands National Park	Mixedwood Plain	Winter	99	117	0.509	0.578	0.709	0.693
TMNP	Torngat Mountains National Park	Arctic	Winter	7	45
TNNP	Terra Nova National Park	Boreal	Winter	69	102	0.446	0.599	0.678	0.688
TUNP	Tuktut Nogait National Park	Arctic	Winter	3	9
UKNP	Ukkusiksalik National Park	Arctic	Winter	2	3
VTNP	Vuntut National Park	Taiga	Winter	8	26	0	0.049	0.931	0.75
WBNP	Wood Buffalo National Park	Boreal	Winter	27	43	0.023	0.152	0.654	0.7
WLNP	Waterton Lakes National Park	Mountain	Winter	63	86	0.394	0.419	0.706	0.712
WPNP	Wapusk National Park	Hudson Plain	Winter	16	31	0.018	0.095	0.801	0.726
YHNP	Yoho National Park	Mountain	Winter	35	67	0.083	0.364	0.698	0.726
