# Supplementary material for: Projected changes in bird assemblages due to climate change in a Canadian system of protected areas
Source: PLoS One. 2022 Jan 21;17(1):e0262116. doi: 10.1371/journal.pone.0262116 (PMC8782523; doi:10.1371/journal.pone.0262116)
Supplement: S4 Table — (XLSX) [file pone.0262116.s005.xlsx]

## Sheet: S5 Table. Traits & Restricted
S5 Table. Species functional traits and calculated taxon restrictedness. Function traits from Rodewald (2015). Most functional traits are self explanatory, except "Size": 1= sparrow-sized or smaller; 3 = robin; 5 = crow; and 7 = goose. Taxon Restrictedness is a calculated index that represents the extent of distribution of a species across the 41 parks (i.e., Arctic parks and Sable Island were ex…
Species Code	Common Name	Habitat	Primary Food Type	Nesting	Foraging Behaviour	Size	Summer Current Restrictedness	Summer Future Restrictedness	Winter Current Restrictedness	Winter Future Restrictedness
ABDU	American Black Duck	Lakes and Ponds	Insectivore	Ground	Dabbler	6	0.487805	0.414634	0.365854	0.439024
ACFL	Acadian Flycatcher	Forests	Insectivore	Tree	Flycatching	1	0.0243902	0.121951
ALFL	Alder Flycatcher	Scrub	Insectivore	Shrub	Flycatching	1	0.853659	0.512195
AMAV	American Avocet	Wetlands	Aquatic Invertebrates	Ground	Probing	4	0.121951	0.121951
AMBI	American Bittern	Wetlands	Carnivore	Ground	Stalking	6	0.682927	0.560976		0.097561
AMCO	American Coot	Lakes and Ponds	Herbivore	Floating	Surface Dive	4	0.365854	0.414634	0.097561	0.292683
AMCR	American Crow	Open Woodlands	Omnivore	Tree	Ground Forager	5	0.804878	0.829268	0.536585	0.756098
AMDI	American Dipper	Rivers and Streams	Aquatic Invertebrates	Cliff	Surface Dive	3	0.341463	0.292683	0.219512	0.195122
AMGO	American Goldfinch	Open Woodlands	Granivore	Shrub	Foliage Gleaner	1	0.707317	0.853659	0.487805	0.707317
AMGP	American Golden-Plover	Grasslands	Aquatic Invertebrates	Ground	Probing	4	0.121951
AMKE	American Kestrel	Grasslands	Carnivore	Cavity	Aerial Dive	4	0.829268	0.756098	0.073171	0.195122
AMOY	American Oystercatcher	Shorelines	Aquatic Invertebrates	Ground	Probing	5		0.097561
AMPI	American Pipit	Tundra	Insectivore	Ground	Ground Forager	1	0.292683	0.195122	0.073171	0.097561
AMRE	American Redstart	Forests	Insectivore	Tree	Foliage Gleaner	1	0.780488	0.853659
AMRO	American Robin	Open Woodlands	Omnivore	Tree	Ground Forager	3	1	1	0.560976	0.804878
AMWI	American Wigeon	Lakes and Ponds	Herbivore	Ground	Dabbler	6	0.560976	0.341463	0.146341	0.341463
AMWO	American Woodcock	Forests	Insectivore	Ground	Probing	3	0.439024	0.463415	0.02439	0.097561
ANHU	Anna's Hummingbird	Open Woodlands	Omnivore	Tree	Hovering	1	0.0243902	0.04878	0.073171	0.073171
ANMU	Ancient Murrelet	Oceans	Piscivore	Burrow	Surface Dive	4	0.0487805	0.04878	0.04878	0.04878
ARTE	Arctic Tern	Shorelines	Piscivore	Ground	Aerial Dive	4	0.195122	0.04878
ARWA	Arctic Warbler	Forests	Insectivore	Ground	Foliage Gleaner	1		0.04878
ATSP	American Tree Sparrow	Open Woodlands	Granivore	Ground	Ground Forager	1	0.243902	0.073171	0.365854	0.609756
ATTW	American Three-toed Woodpecker	Forests	Insectivore	Cavity	Bark Forager	3	0.536585	0.317073	0.439024	0.268293
AWPE	American White Pelican	Lakes and Ponds	Piscivore	Ground	Dabbler	7	0.146341	0.219512		0.02439
BADO	Barred Owl	Forests	Carnivore	Tree	Aerial Dive	6	0.560976	0.707317	0.487805	0.658537
BAEA	Bald Eagle	Forests	Piscivore	Tree	Soaring	7	1	1	0.731707	0.780488
BAGO	Barrow's Goldeneye	Lakes and Ponds	Aquatic Invertebrates	Cavity	Surface Dive	5	0.268293	0.146341	0.292683	0.170732
BAIS	Baird's Sparrow	Grasslands	Insectivore	Ground	Ground Forager	1	0.0243902	0.02439
BANO	Barn Owl	Grasslands	Carnivore	Building	Aerial Dive	5		0.243902		0.219512
BANS	Bank Swallow	Lakes and Ponds	Insectivore	Burrow	Aerial Forager	2	0.829268	0.829268
BAOR	Baltimore Oriole	Open Woodlands	Insectivore	Tree	Foliage Gleaner	3	0.365854	0.487805		0.04878
BARS	Barn Swallow	Grasslands	Insectivore	Building	Aerial Forager	1	0.756098	0.780488
BASA	Baird's Sandpiper	Shorelines	Aquatic Invertebrates	Ground	Probing	2	0.0243902
BAWW	Black-and-white Warbler	Forests	Insectivore	Ground	Bark Forager	1	0.536585	0.487805
BBCU	Black-billed Cuckoo	Forests	Insectivore	Tree	Foliage Gleaner	4	0.390244	0.512195
BBMA	Black-billed Magpie	Open Woodlands	Omnivore	Tree	Ground Forager	5	0.219512	0.170732	0.195122	0.268293
BBPL	Black-bellied Plover	Shorelines	Aquatic Invertebrates	Ground	Ground Forager	4	0.0243902		0.073171	0.146341
BBSA	Buff-breasted Sandpiper	Grasslands	Aquatic Invertebrates	Ground	Ground Forager	3	0.0243902
BBWA	Bay-breasted Warbler	Forests	Insectivore	Tree	Foliage Gleaner	1	0.243902	0.097561
BBWO	Black-backed Woodpecker	Forests	Insectivore	Cavity	Bark Forager	3	0.536585	0.317073	0.487805	0.219512
BCCH	Black-capped Chickadee	Forests	Insectivore	Cavity	Foliage Gleaner	1	0.829268	0.926829	0.804878	0.902439
BCHU	Black-chinned Hummingbird	Open Woodlands	Omnivore	Tree	Hovering	1		0.04878
BCNH	Black-crowned Night-Heron	Wetlands	Piscivore	Tree	Stalking	6	0.268293	0.487805	0.02439	0.243902
BEKI	Belted Kingfisher	Lakes and Ponds	Piscivore	Burrow	Aerial Dive	3	0.95122	0.97561	0.243902	0.439024
BEWR	Bewick's Wren	Open Woodlands	Insectivore	Cavity	Foliage Gleaner	1	0.0243902	0.02439	0.02439	0.02439
BGGN	Blue-gray Gnatcatcher	Forests	Insectivore	Tree	Foliage Gleaner	1	0.0731707	0.097561
BHCO	Brown-headed Cowbird	Grasslands	Granivore	Tree	Ground Forager	2	0.609756	0.707317	0.146341	0.439024
BHGR	Black-headed Grosbeak	Forests	Insectivore	Tree	Foliage Gleaner	3	0.097561	0.097561		0.04878
BHGU	Black-headed Gull	Lakes and Ponds	Omnivore	Ground	Ground Forager	6			0.04878	0.146341
BHVI	Blue-headed Vireo	Forests	Insectivore	Tree	Foliage Gleaner	1	0.536585	0.317073
BLBW	Blackburnian Warbler	Forests	Insectivore	Tree	Foliage Gleaner	1	0.390244	0.219512
BLGU	Black Guillemot	Oceans	Piscivore	Cliff	Surface Dive	5	0.243902	0.243902	0.195122	0.195122
BLJA	Blue Jay	Forests	Omnivore	Tree	Ground Forager	3	0.512195	0.609756	0.487805	0.609756
BLKI	Black-legged Kittiwake	Oceans	Piscivore	Cliff	Dabbler	5	0.170732	0.04878	0.170732	0.243902
BLOY	Black Oystercatcher	Shorelines	Aquatic Invertebrates	Ground	Probing	5	0.0731707	0.073171	0.073171	0.073171
BLPH	Black Phoebe	Open Woodlands	Insectivore	Cliff	Flycatching	1		0.02439		0.02439
BLPW	Blackpoll Warbler	Forests	Insectivore	Tree	Foliage Gleaner	1	0.658537	0.390244
BLSC	Black Scoter	Oceans	Aquatic Invertebrates	Ground	Surface Dive	5		0.02439	0.219512	0.243902
BLSK	Black Skimmer	Shorelines	Piscivore	Ground	Aerial Forager	5		0.170732
BLSW	Black Swift	Forests	Insectivore	Cliff	Aerial Forager	2	0.219512	0.121951
BLTE	Black Tern	Wetlands	Insectivore	Floating	Aerial Forager	4	0.341463	0.414634
BNST	Black-necked Stilt	Wetlands	Aquatic Invertebrates	Ground	Probing	4		0.02439		0.02439
BOBO	Bobolink	Grasslands	Granivore	Ground	Ground Forager	3	0.365854	0.365854
BOCH	Boreal Chickadee	Forests	Insectivore	Tree	Foliage Gleaner	1	0.707317	0.317073	0.682927	0.341463
BOGU	Bonaparte's Gull	Lakes and Ponds	Aquatic Invertebrates	Tree	Dabbler	5	0.341463	0.146341	0.073171	0.341463
BOOW	Boreal Owl	Forests	Carnivore	Cavity	Aerial Dive	3	0.341463	0.219512	0.365854	0.195122
BOWA	Bohemian Waxwing	Forests	Insectivore	Tree	Foliage Gleaner	3	0.195122	0.219512	0.585366	0.463415
BRAC	Brandt's Cormorant	Oceans	Piscivore	Cliff	Surface Dive	6	0.0487805	0.073171	0.04878	0.04878
BRAN	Brant	Wetlands	Herbivore	Ground	Ground Forager	7	0.0243902		0.073171	0.195122
BRBL	Brewer's Blackbird	Towns	Granivore	Shrub	Ground Forager	3	0.365854	0.341463	0.04878	0.073171
BRCR	Brown Creeper	Forests	Insectivore	Tree	Bark Forager	1	0.731707	0.560976	0.658537	0.756098
BRPE	Brown Pelican	Oceans	Piscivore	Tree	Aerial Dive	7	0.0487805	0.073171	0.02439	0.073171
BRSP	Brewer's Sparrow	Scrub	Insectivore	Shrub	Foliage Gleaner	1	0.121951	0.02439
BRTH	Brown Thrasher	Scrub	Omnivore	Shrub	Ground Forager	3	0.243902	0.243902		0.02439
BTBW	Black-throated Blue Warbler	Forests	Insectivore	Shrub	Foliage Gleaner	1	0.292683	0.170732
BTNW	Black-throated Green Warbler	Forests	Insectivore	Tree	Foliage Gleaner	1	0.487805	0.243902
BTPI	Band-tailed Pigeon	Forests	Granivore	Tree	Foliage Gleaner	5	0.0487805	0.073171	0.02439	0.02439
BTYW	Black-throated Gray Warbler	Forests	Insectivore	Tree	Foliage Gleaner	1	0.0487805	0.146341
BUFF	Bufflehead	Lakes and Ponds	Aquatic Invertebrates	Cavity	Surface Dive	5	0.463415	0.219512	0.414634	0.634146
BUOW	Burrowing Owl	Grasslands	Carnivore	Burrow	Ground Forager	4	0.0243902	0.097561		0.02439
BUSH	Bushtit	Scrub	Insectivore	Tree	Foliage Gleaner	1	0.0243902	0.04878		0.02439
BWHA	Broad-winged Hawk	Forests	Carnivore	Tree	Aerial Dive	6	0.390244	0.560976
BWTE	Blue-winged Teal	Wetlands	Omnivore	Ground	Dabbler	5	0.658537	0.682927
BWWA	Blue-winged Warbler	Open Woodlands	Insectivore	Ground	Foliage Gleaner	1	0.0243902	0.268293
CAAU	Cassin's Auklet	Oceans	Aquatic Invertebrates	Burrow	Surface Dive	3	0.0487805	0.04878	0.02439	0.02439
CACG	Cackling Goose	Lakes and Ponds	Herbivore	Ground	Ground Forager	7			0.121951	0.243902
CACH	Carolina Chickadee	Forests	Insectivore	Cavity	Foliage Gleaner	1		0.02439
CAEG	Cattle Egret	Wetlands	Insectivore	Tree	Ground Forager	6	0.0243902	0.04878
CAFI	Cassin's Finch	Forests	Granivore	Tree	Ground Forager	1	0.097561			0.121951
CAGU	California Gull	Lakes and Ponds	Aquatic Invertebrates	Ground	Ground Forager	5	0.268293	0.341463	0.073171	0.073171
CAHU	Calliope Hummingbird	Open Woodlands	Omnivore	Tree	Hovering	1	0.121951	0.097561
CAJA	Canada Jay	Forests	Omnivore	Tree	Ground Forager	3	0.609756	0.317073	0.634146	0.292683
CANG	Canada Goose	Wetlands	Granivore	Ground	Ground Forager	7	0.97561	0.97561	0.487805	0.780488
CANV	Canvasback	Lakes and Ponds	Herbivore	Floating	Surface Dive	6	0.317073	0.243902	0.097561	0.365854
CAQU	California Quail	Scrub	Granivore	Ground	Ground Forager	4	0.0243902	0.02439	0.02439	0.02439
CARW	Carolina Wren	Open Woodlands	Insectivore	Cavity	Ground Forager	1	0.0731707	0.097561	0.073171	0.121951
CASJ	California Scrub-Jay	Scrub	Omnivore	Tree	Ground Forager	4		0.02439		0.02439
CATE	Caspian Tern	Shorelines	Piscivore	Ground	Aerial Dive	5	0.390244	0.585366		0.073171
CAVI	Cassin's Vireo	Forests	Insectivore	Tree	Foliage Gleaner	1	0.195122	0.195122
CAWA	Canada Warbler	Forests	Insectivore	Ground	Foliage Gleaner	1	0.365854	0.219512
CBCH	Chestnut-backed Chickadee	Forests	Insectivore	Cavity	Foliage Gleaner	1	0.146341	0.219512	0.121951	0.121951
CCLO	Chestnut-collared Longspur	Grasslands	Insectivore	Ground	Ground Forager	2	0.0243902	0.02439
CCSP	Clay-colored Sparrow	Scrub	Granivore	Shrub	Foliage Gleaner	1	0.268293	0.243902
CEDW	Cedar Waxwing	Open Woodlands	Fruit	Tree	Foliage Gleaner	2	0.829268	0.926829	0.268293	0.439024
CERW	Cerulean Warbler	Forests	Insectivore	Tree	Foliage Gleaner	1	0.0487805	0.097561
CHSP	Chipping Sparrow	Open Woodlands	Granivore	Shrub	Ground Forager	1	0.804878	0.756098
CHSW	Chimney Swift	Towns	Insectivore	Building	Aerial Forager	2	0.292683	0.390244
CITE	Cinnamon Teal	Wetlands	Omnivore	Ground	Dabbler	5	0.146341	0.04878
CLGR	Clark's Grebe	Wetlands	Piscivore	Floating	Surface Dive	5		0.146341		0.04878
CLNU	Clark's Nutcracker	Forests	Omnivore	Tree	Foliage Gleaner	4	0.170732	0.121951	0.146341	0.073171
CLRA	Clapper Rail	Wetlands	Omnivore	Ground	Probing	4				0.02439
CLSW	Cliff Swallow	Lakes and Ponds	Insectivore	Cliff	Aerial Forager	1	0.829268	0.804878
CMWA	Cape May Warbler	Forests	Insectivore	Tree	Foliage Gleaner	1	0.243902	0.073171
COEI	Common Eider	Oceans	Aquatic Invertebrates	Ground	Surface Dive	6	0.292683	0.195122	0.268293	0.268293
COGA	Common Gallinule	Wetlands	Herbivore	Floating	Dabbler	5	0.0487805	0.170732
COGO	Common Goldeneye	Lakes and Ponds	Aquatic Invertebrates	Cavity	Surface Dive	6	0.756098	0.414634	0.560976	0.756098
COGR	Common Grackle	Open Woodlands	Omnivore	Tree	Ground Forager	3	0.585366	0.609756	0.04878	0.04878
COHA	Cooper's Hawk	Forests	Carnivore	Tree	Aerial Forager	5	0.463415	0.780488	0.146341	0.439024
COLO	Common Loon	Lakes and Ponds	Piscivore	Ground	Surface Dive	6	0.926829	0.804878	0.390244	0.439024
COME	Common Merganser	Lakes and Ponds	Piscivore	Cavity	Surface Dive	6	0.829268	0.707317	0.487805	0.756098
COMU	Common Murre	Oceans	Piscivore	Cliff	Surface Dive	5	0.219512	0.170732	0.146341	0.170732
CONI	Common Nighthawk	Grasslands	Insectivore	Ground	Aerial Forager	4	0.756098	0.853659
CONW	Connecticut Warbler	Forests	Insectivore	Ground	Ground Forager	1	0.097561	0.02439
CORA	Common Raven	Forests	Omnivore	Cliff	Ground Forager	5	0.97561	0.97561	0.97561	0.926829
CORE	Common Redpoll	Open Woodlands	Granivore	Shrub	Foliage Gleaner	1	0.195122	0.121951	0.804878	0.804878
COTE	Common Tern	Shorelines	Piscivore	Ground	Aerial Dive	4	0.536585	0.560976
COYE	Common Yellowthroat	Scrub	Insectivore	Shrub	Foliage Gleaner	1	0.902439	0.95122
CSWA	Chestnut-sided Warbler	Open Woodlands	Insectivore	Shrub	Foliage Gleaner	1	0.365854	0.170732
DCCO	Double-crested Cormorant	Lakes and Ponds	Piscivore	Ground	Surface Dive	6	0.658537	0.853659	0.121951	0.243902
DEJU	Dark-eyed Junco	Forests	Granivore	Ground	Ground Forager	1	0.878049	0.634146	0.707317	0.829268
DICK	Dickcissel	Grasslands	Omnivore	Shrub	Ground Forager	1	0.0243902	0.02439		0.121951
DOVE	Dovekie	Oceans	Aquatic Invertebrates	Cliff	Surface Dive	4			0.170732	0.146341
DOWO	Downy Woodpecker	Forests	Insectivore	Cavity	Bark Forager	2	0.853659	0.878049	0.780488	0.878049
DUFL	Dusky Flycatcher	Open Woodlands	Insectivore	Shrub	Flycatching	1	0.170732	0.04878
DUGR	Dusky Grouse	Forests	Herbivore	Ground	Ground Forager	6	0.170732	0.121951	0.073171	0.04878
DUNL	Dunlin	Shorelines	Aquatic Invertebrates	Ground	Probing	3	0.0243902	0.02439	0.073171	0.097561
EABL	Eastern Bluebird	Grasslands	Insectivore	Cavity	Ground Forager	2	0.097561	0.146341	0.073171	0.292683
EAGR	Eared Grebe	Lakes and Ponds	Aquatic Invertebrates	Floating	Surface Dive	4	0.219512	0.146341	0.04878	0.04878
EAKI	Eastern Kingbird	Grasslands	Insectivore	Tree	Flycatching	3	0.463415	0.463415
EAME	Eastern Meadowlark	Grasslands	Insectivore	Ground	Ground Forager	3	0.121951	0.219512	0.073171	0.121951
EAPH	Eastern Phoebe	Open Woodlands	Insectivore	Building	Flycatching	1	0.414634	0.341463
EASO	Eastern Screech-Owl	Forests	Carnivore	Cavity	Aerial Dive	3	0.0731707	0.292683	0.097561	0.170732
EATO	Eastern Towhee	Scrub	Omnivore	Ground	Ground Forager	3	0.146341	0.317073	0.02439	0.219512
EAWP	Eastern Wood-Pewee	Forests	Insectivore	Tree	Flycatching	1	0.390244	0.414634
ETSP	Eurasian Tree Sparrow	Towns	Granivore	Cavity	Ground Forager	1		0.02439
EUCD	Eurasian Collared-Dove	Towns	Granivore	Tree	Ground Forager	4	0.146341	0.365854	0.121951	0.292683
EUST	European Starling	Towns	Omnivore	Cavity	Ground Forager	3	0.756098	0.878049	0.634146	0.853659
EUWI	Eurasian Wigeon	Lakes and Ponds	Herbivore	Ground	Dabbler	6			0.073171	0.268293
EVGR	Evening Grosbeak	Forests	Granivore	Tree	Ground Forager	3	0.609756	0.365854	0.634146	0.658537
EWPW	Eastern Whip-poor-will	Open Woodlands	Insectivore	Ground	Aerial Forager	4	0.219512	0.268293
FEHA	Ferruginous Hawk	Grasslands	Carnivore	Tree	Soaring	6	0.0243902	0.073171
FISP	Field Sparrow	Scrub	Omnivore	Ground	Ground Forager	1	0.146341	0.268293	0.04878	0.268293
FOSP	Fox Sparrow	Forests	Omnivore	Ground	Ground Forager	1	0.536585	0.341463	0.097561	0.146341
FOTE	Forster's Tern	Wetlands	Piscivore	Floating	Aerial Dive	4	0.121951	0.365854		0.02439
FRGU	Franklin's Gull	Lakes and Ponds	Omnivore	Floating	Ground Forager	5	0.121951	0.073171
GADW	Gadwall	Wetlands	Herbivore	Ground	Dabbler	6	0.536585	0.634146	0.146341	0.365854
GBBG	Great Black-backed Gull	Shorelines	Omnivore	Ground	Ground Forager	6	0.268293	0.268293	0.341463	0.365854
GBHE	Great Blue Heron	Wetlands	Piscivore	Tree	Stalking	7	0.731707	0.878049	0.243902	0.536585
GCFL	Great Crested Flycatcher	Open Woodlands	Insectivore	Cavity	Flycatching	3	0.219512	0.292683
GCKI	Golden-crowned Kinglet	Forests	Insectivore	Tree	Foliage Gleaner	1	0.731707	0.463415	0.487805	0.536585
GCRF	Gray-crowned Rosy-Finch	Tundra	Granivore	Cliff	Ground Forager	1	0.219512	0.195122	0.097561
GCSP	Golden-crowned Sparrow	Scrub	Insectivore	Ground	Ground Forager	1	0.170732	0.073171	0.04878	0.073171
GCTH	Gray-cheeked Thrush	Forests	Insectivore	Shrub	Ground Forager	2	0.195122	0.146341
GGOW	Great Gray Owl	Forests	Carnivore	Tree	Aerial Dive	6	0.243902	0.268293	0.292683	0.439024
GHOW	Great Horned Owl	Forests	Carnivore	Tree	Aerial Dive	6	0.829268	0.707317	0.731707	0.731707
GLGU	Glaucous Gull	Shorelines	Omnivore	Cliff	Ground Forager	6	0.0487805	0.02439	0.414634	0.560976
GLIB	Glossy Ibis	Wetlands	Aquatic Invertebrates	Ground	Probing	6	0.0243902	0.243902
GOEA	Golden Eagle	Grasslands	Carnivore	Cliff	Soaring	7	0.365854	0.292683	0.073171	0.146341
GRAP	Gray Partridge	Grasslands	Granivore	Ground	Ground Forager	4	0.097561	0.195122	0.02439	0.170732
GRCA	Gray Catbird	Open Woodlands	Insectivore	Shrub	Ground Forager	3	0.609756	0.707317		0.02439
GRCO	Great Cormorant	Shorelines	Piscivore	Cliff	Surface Dive	6	0.170732	0.170732	0.073171	0.170732
GREG	Great Egret	Wetlands	Piscivore	Tree	Stalking	7	0.121951	0.390244		0.121951
GRHE	Green Heron	Wetlands	Piscivore	Tree	Stalking	5	0.170732	0.487805		0.073171
GRPC	Greater Prairie-Chicken	Grasslands	Granivore	Ground	Ground Forager	5		0.04878
GRSC	Greater Scaup	Lakes and Ponds	Aquatic Invertebrates	Ground	Surface Dive	6	0.243902	0.02439	0.317073	0.585366
GRSG	Greater Sage-Grouse	Grasslands	Herbivore	Ground	Ground Forager	6	0.0243902	0.02439	0.02439	0.02439
GRSP	Grasshopper Sparrow	Grasslands	Insectivore	Ground	Ground Forager	1	0.097561	0.170732
GRYE	Greater Yellowlegs	Wetlands	Aquatic Invertebrates	Ground	Probing	4	0.243902	0.243902	0.04878	0.121951
GWFG	Greater White-fronted Goose	Lakes and Ponds	Herbivore	Ground	Dabbler	7	0.0487805	0.04878	0.073171	0.073171
GWGU	Glaucous-winged Gull	Shorelines	Omnivore	Ground	Ground Forager	6	0.0731707	0.073171	0.073171	0.073171
GWTE	Green-winged Teal	Wetlands	Granivore	Ground	Dabbler	5	0.731707	0.268293	0.121951	0.292683
GWWA	Golden-winged Warbler	Open Woodlands	Insectivore	Ground	Foliage Gleaner	1	0.097561	0.195122
GYRF	Gyrfalcon	Tundra	Carnivore	Cliff	Aerial Dive	6	0.121951	0.02439	0.219512	0.365854
HADU	Harlequin Duck	Rivers and Streams	Aquatic Invertebrates	Ground	Surface Dive	5	0.341463	0.219512	0.219512	0.317073
HAFL	Hammond's Flycatcher	Forests	Insectivore	Tree	Flycatching	1	0.268293	0.219512
HASP	Harris's Sparrow	Forests	Granivore	Ground	Ground Forager	1	0.0243902
HAWO	Hairy Woodpecker	Forests	Insectivore	Cavity	Bark Forager	3	0.902439	0.926829	0.853659	0.926829
HEEG	Heermann's Gull	Shorelines	Piscivore	Ground	Ground Forager	5				0.02439
HERG	Herring Gull	Shorelines	Omnivore	Ground	Ground Forager	6	0.780488	0.634146	0.487805	0.804878
HESP	Henslow's Sparrow	Grasslands	Insectivore	Ground	Ground Forager	1	0.0243902
HETH	Hermit Thrush	Open Woodlands	Insectivore	Ground	Ground Forager	2	0.804878	0.414634	0.073171	0.073171
HOFI	House Finch	Towns	Granivore	Tree	Ground Forager	1	0.292683	0.512195	0.170732	0.536585
HOGR	Horned Grebe	Lakes and Ponds	Aquatic Invertebrates	Floating	Surface Dive	4	0.317073	0.170732	0.268293	0.487805
HOLA	Horned Lark	Grasslands	Granivore	Ground	Ground Forager	1	0.414634	0.243902	0.146341	0.365854
HOME	Hooded Merganser	Lakes and Ponds	Piscivore	Cavity	Surface Dive	5	0.658537	0.780488	0.268293	0.634146
HORE	Hoary Redpoll	Scrub	Granivore	Shrub	Foliage Gleaner	1	0.097561		0.268293	0.317073
HOSP	House Sparrow	Towns	Omnivore	Cavity	Ground Forager	1	0.560976	0.731707	0.512195	0.682927
HOWA	Hooded Warbler	Forests	Insectivore	Shrub	Foliage Gleaner	1	0.0487805	0.146341
HOWR	House Wren	Open Woodlands	Insectivore	Cavity	Foliage Gleaner	1	0.512195	0.585366		0.02439
HUGO	Hudsonian Godwit	Shorelines	Aquatic Invertebrates	Ground	Probing	4	0.0243902	0.04878
HUVI	Hutton's Vireo	Forests	Insectivore	Tree	Foliage Gleaner	1	0.0487805	0.073171	0.04878	0.04878
ICGU	Iceland Gull	Shorelines	Omnivore	Cliff	Aerial Dive	6			0.365854	0.585366
INBU	Indigo Bunting	Open Woodlands	Insectivore	Shrub	Foliage Gleaner	1	0.243902	0.292683
KIEI	King Eider	Oceans	Aquatic Invertebrates	Ground	Surface Dive	6			0.04878	0.146341
KILL	Killdeer	Grasslands	Insectivore	Ground	Ground Forager	3	0.780488	0.853659	0.121951	0.414634
KIRA	King Rail	Wetlands	Aquatic Invertebrates	Ground	Probing	4	0.0243902	0.121951
LAGU	Laughing Gull	Shorelines	Aquatic Invertebrates	Ground	Ground Forager	5	0.0487805	0.146341		0.04878
LALO	Lapland Longspur	Grasslands	Insectivore	Ground	Ground Forager	2	0.0731707	0.02439	0.146341	0.414634
LARB	Lark Bunting	Grasslands	Insectivore	Ground	Ground Forager	1	0.0243902	0.02439
LASP	Lark Sparrow	Grasslands	Granivore	Ground	Ground Forager	1	0.0487805	0.073171
LAZB	Lazuli Bunting	Open Woodlands	Insectivore	Shrub	Foliage Gleaner	1	0.146341	0.268293
LBBG	Lesser Black-backed Gull	Shorelines	Omnivore	Ground	Ground Forager	6			0.121951	0.390244
LBCU	Long-billed Curlew	Grasslands	Aquatic Invertebrates	Ground	Probing	5	0.0243902	0.073171		0.02439
LBDO	Long-billed Dowitcher	Wetlands	Aquatic Invertebrates	Ground	Probing	3	0.0243902			0.02439
LBHE	Little Blue Heron	Wetlands	Piscivore	Tree	Stalking	6	0.0243902	0.146341
LCSP	LeConte's Sparrow	Grasslands	Insectivore	Ground	Ground Forager	1	0.243902	0.146341		0.02439
LEBI	Least Bittern	Wetlands	Piscivore	Ground	Stalking	4	0.121951	0.512195
LEFL	Least Flycatcher	Forests	Insectivore	Tree	Flycatching	1	0.731707	0.414634
LEGO	Lesser Goldfinch	Open Woodlands	Granivore	Tree	Foliage Gleaner	1				0.02439
LEOW	Long-eared Owl	Forests	Carnivore	Tree	Aerial Dive	5	0.146341	0.390244	0.04878	0.365854
LESA	Least Sandpiper	Wetlands	Aquatic Invertebrates	Ground	Probing	2	0.292683	0.121951		0.02439
LESC	Lesser Scaup	Lakes and Ponds	Aquatic Invertebrates	Ground	Surface Dive	5	0.390244	0.121951	0.268293	0.658537
LETE	Least Tern	Shorelines	Piscivore	Ground	Aerial Dive	4		0.170732
LEWO	Lewis's Woodpecker	Open Woodlands	Insectivore	Cavity	Aerial Forager	4	0.0487805	0.146341
LEYE	Lesser Yellowlegs	Wetlands	Aquatic Invertebrates	Ground	Probing	4	0.243902	0.04878
LIGU	Little Gull	Lakes and Ponds	Aquatic Invertebrates	Ground	Dabbler	5	0.0243902	0.097561
LISP	Lincoln's Sparrow	Scrub	Insectivore	Ground	Ground Forager	1	0.658537	0.317073	0.04878	0.04878
LOSH	Loggerhead Shrike	Open Woodlands	Carnivore	Tree	Aerial Dive	3	0.0243902	0.02439
LOWA	Louisiana Waterthrush	Rivers and Streams	Insectivore	Ground	Ground Forager	1	0.0243902	0.243902
LTDU	Long-tailed Duck	Lakes and Ponds	Aquatic Invertebrates	Ground	Surface Dive	5	0.121951	0.04878	0.439024	0.585366
LTJA	Long-tailed Jaeger	Tundra	Omnivore	Ground	Aerial Forager	6	0.0731707	0.02439
MAGO	Marbled Godwit	Wetlands	Aquatic Invertebrates	Ground	Probing	5	0.0731707	0.04878	0.02439	0.04878
MALL	Mallard	Lakes and Ponds	Omnivore	Ground	Dabbler	6	0.95122	0.95122	0.512195	0.853659
MAMU	Marbled Murrelet	Oceans	Piscivore	Tree	Surface Dive	4	0.0731707	0.073171	0.073171	0.073171
MAWA	Magnolia Warbler	Forests	Insectivore	Tree	Foliage Gleaner	1	0.658537	0.341463
MAWR	Marsh Wren	Wetlands	Insectivore	Shrub	Ground Forager	1	0.390244	0.658537	0.073171	0.097561
MCLO	McCown's Longspur	Grasslands	Granivore	Ground	Ground Forager	2	0.0243902
MEGU	Mew Gull	Shorelines	Omnivore	Ground	Ground Forager	5	0.219512	0.146341
MERL	Merlin	Forests	Carnivore	Tree	Aerial Forager	4	0.95122	0.634146	0.317073	0.658537
MGWA	MacGillivray's Warbler	Open Woodlands	Insectivore	Shrub	Foliage Gleaner	1	0.243902	0.170732
MOBL	Mountain Bluebird	Open Woodlands	Insectivore	Cavity	Flycatching	2	0.219512	0.121951		0.04878
MOCH	Mountain Chickadee	Forests	Insectivore	Cavity	Foliage Gleaner	1	0.146341		0.146341
MODO	Mourning Dove	Open Woodlands	Granivore	Tree	Ground Forager	3	0.609756	0.634146	0.365854	0.536585
MOWA	Mourning Warbler	Forests	Insectivore	Ground	Foliage Gleaner	1	0.439024	0.243902
MUSW	Mute Swan	Lakes and Ponds	Herbivore	Ground	Dabbler	7	0.0731707	0.317073	0.073171	0.439024
NAWA	Nashville Warbler	Forests	Insectivore	Ground	Foliage Gleaner	1	0.536585	0.341463
NESP	Nelson's Sparrow	Wetlands	Insectivore	Ground	Ground Forager	1	0.268293	0.219512
NHOW	Northern Hawk Owl	Forests	Carnivore	Cavity	Aerial Dive	5	0.268293	0.195122	0.341463	0.219512
NOBO	Northern Bobwhite	Grasslands	Herbivore	Ground	Ground Forager	4		0.02439		0.02439
NOCA	Northern Cardinal	Open Woodlands	Granivore	Shrub	Ground Forager	2	0.243902	0.341463	0.195122	0.365854
NOCR	American Crow	Open Woodlands	Omnivore	Tree	Ground Forager	5	0.0487805		0.04878
NOFL	Northern Flicker	Open Woodlands	Insectivore	Cavity	Ground Forager	4	1	1	0.414634	0.707317
NOFU	Northern Fulmar	Oceans	Piscivore	Cliff	Dabbler	5	0.097561	0.04878	0.02439	0.219512
NOGA	Northern Gannet	Oceans	Piscivore	Cliff	Aerial Dive	7	0.195122	0.146341	0.073171	0.170732
NOGO	Northern Goshawk	Forests	Carnivore	Tree	Aerial Dive	6	0.780488	0.487805	0.560976	0.536585
NOHA	Northern Harrier	Grasslands	Carnivore	Ground	Aerial Dive	6	0.804878	0.463415	0.243902	0.341463
NOMO	Northern Mockingbird	Towns	Omnivore	Shrub	Ground Forager	3	0.0731707	0.073171	0.073171	0.243902
NOPA	Northern Parula	Forests	Insectivore	Tree	Foliage Gleaner	1	0.243902	0.195122
NOPI	Northern Pintail	Wetlands	Omnivore	Ground	Dabbler	6	0.512195	0.365854	0.170732	0.365854
NOPO	Northern Pygmy-Owl	Forests	Carnivore	Cavity	Aerial Forager	3	0.146341	0.04878	0.146341	0.097561
NOWA	Northern Waterthrush	Forests	Insectivore	Ground	Ground Forager	1	0.829268	0.634146
NRWS	Northern Rough-winged Swallow	Rivers and Streams	Insectivore	Burrow	Aerial Forager	1	0.414634	0.463415
NSHO	Northern Shoveler	Wetlands	Omnivore	Ground	Dabbler	5	0.439024	0.341463	0.073171	0.219512
NSHR	Northern Shrike	Open Woodlands	Carnivore	Tree	Aerial Dive	3	0.170732	0.04878	0.634146	0.658537
NSWO	Northern Saw-whet Owl	Forests	Carnivore	Cavity	Aerial Dive	3	0.487805	0.463415	0.268293	0.414634
OCWA	Orange-crowned Warbler	Forests	Insectivore	Ground	Foliage Gleaner	1	0.463415	0.268293		0.073171
OROR	Orchard Oriole	Open Woodlands	Insectivore	Tree	Foliage Gleaner	2	0.097561	0.097561
OSFL	Olive-sided Flycatcher	Open Woodlands	Insectivore	Tree	Flycatching	2	0.707317	0.439024
OSPR	Osprey	Lakes and Ponds	Piscivore	Tree	Aerial Dive	7	0.878049	0.926829		0.073171
OVEN	Ovenbird	Forests	Insectivore	Ground	Ground Forager	1	0.585366	0.439024
PAGP	Pacific Golden-Plover	Grasslands	Aquatic Invertebrates	Ground	Ground Forager	4		0.02439	0.02439	0.02439
PAJA	Parasitic Jaeger	Tundra	Omnivore	Ground	Aerial Forager	6	0.0731707	0.073171		0.02439
PALO	Pacific Loon	Lakes and Ponds	Piscivore	Ground	Surface Dive	6	0.195122	0.02439	0.073171	0.146341
PAWA	Palm Warbler	Open Woodlands	Insectivore	Ground	Ground Forager	1	0.390244	0.243902		0.073171
PAWR	Pacific Wren	Forests	Insectivore	Cavity	Ground Forager	1	0.243902	0.243902	0.073171	0.097561
PBGR	Pied-billed Grebe	Lakes and Ponds	Aquatic Invertebrates	Floating	Surface Dive	4	0.463415	0.512195	0.073171	0.268293
PECO	Pelagic Cormorant	Shorelines	Piscivore	Cliff	Surface Dive	6	0.0731707	0.097561	0.073171	0.073171
PEFA	Peregrine Falcon	Shorelines	Carnivore	Cliff	Aerial Dive	5	0.634146	0.585366	0.170732	0.463415
PESA	Pectoral Sandpiper	Grasslands	Aquatic Invertebrates	Ground	Probing	3	0.0487805
PHVI	Philadelphia Vireo	Forests	Insectivore	Tree	Foliage Gleaner	1	0.268293	0.146341
PIGR	Pine Grosbeak	Open Woodlands	Granivore	Tree	Foliage Gleaner	3	0.512195	0.243902	0.731707	0.439024
PIGU	Pigeon Guillemot	Oceans	Piscivore	Cliff	Surface Dive	5	0.0731707	0.073171	0.04878	0.04878
PIPL	Piping Plover	Shorelines	Aquatic Invertebrates	Ground	Ground Forager	2	0.097561	0.268293
PISI	Pine Siskin	Open Woodlands	Granivore	Tree	Foliage Gleaner	1	0.682927	0.317073	0.853659	0.97561
PIWA	Pine Warbler	Forests	Insectivore	Tree	Bark Forager	1	0.219512	0.243902
PIWO	Pileated Woodpecker	Forests	Insectivore	Cavity	Bark Forager	5	0.707317	0.853659	0.682927	0.804878
PLVI	Plumbeous Vireo	Forests	Insectivore	Tree	Foliage Gleaner	1		0.04878
POJA	Pomarine Jaeger	Tundra	Omnivore	Ground	Aerial Forager	6
PRAW	Prairie Warbler	Scrub	Insectivore	Shrub	Foliage Gleaner	1	0.0487805	0.170732
PRFA	Prairie Falcon	Grasslands	Carnivore	Cliff	Aerial Forager	6	0.0731707		0.02439	0.02439
PROW	Prothonotary Warbler	Forests	Insectivore	Cavity	Foliage Gleaner	1	0.0243902	0.073171
PSFL	Pacific-slope Flycatcher	Forests	Insectivore	Cavity	Flycatching	1	0.097561	0.121951
PUFI	Purple Finch	Forests	Granivore	Tree	Foliage Gleaner	1	0.731707	0.634146	0.463415	0.682927
PUMA	Purple Martin	Lakes and Ponds	Insectivore	Cavity	Aerial Forager	2	0.268293	0.341463
PUSA	Purple Sandpiper	Shorelines	Aquatic Invertebrates	Ground	Probing	3			0.170732	0.195122
PYNU	Pygmy Nuthatch	Forests	Insectivore	Cavity	Bark Forager	1		0.04878		0.04878
RAZO	Razorbill	Oceans	Piscivore	Cliff	Surface Dive	5	0.121951	0.04878	0.04878	0.195122
RBGR	Rose-breasted Grosbeak	Forests	Insectivore	Tree	Foliage Gleaner	3	0.463415	0.463415
RBGU	Ring-billed Gull	Lakes and Ponds	Omnivore	Ground	Ground Forager	5	0.682927	0.756098	0.365854	0.707317
RBME	Red-breasted Merganser	Lakes and Ponds	Piscivore	Ground	Surface Dive	5	0.780488	0.439024	0.487805	0.707317
RBNU	Red-breasted Nuthatch	Forests	Insectivore	Cavity	Bark Forager	1	0.853659	0.512195	0.829268	0.878049
RBSA	Red-breasted Sapsucker	Forests	Insectivore	Cavity	Bark Forager	3	0.0731707	0.02439	0.073171	0.073171
RBWO	Red-bellied Woodpecker	Forests	Insectivore	Cavity	Bark Forager	4	0.097561	0.097561	0.097561	0.097561
RCKI	Ruby-crowned Kinglet	Forests	Insectivore	Tree	Foliage Gleaner	1	0.707317	0.390244	0.04878	0.073171
RECR	Red Crossbill	Forests	Granivore	Tree	Foliage Gleaner	1	0.463415	0.365854	0.560976	0.487805
REDH	Redhead	Lakes and Ponds	Herbivore	Floating	Surface Dive	6	0.268293	0.219512	0.097561	0.414634
REKN	Red Knot	Shorelines	Aquatic Invertebrates	Ground	Ground Forager	3				0.073171
REPH	Red Phalarope	Oceans	Aquatic Invertebrates	Ground	Dabbler	3	0.0243902
REVI	Red-eyed Vireo	Forests	Insectivore	Tree	Foliage Gleaner	1	0.756098	0.853659
RHAU	Rhinoceros Auklet	Oceans	Piscivore	Burrow	Surface Dive	4	0.0731707	0.073171	0.04878	0.04878
RHWO	Red-headed Woodpecker	Open Woodlands	Omnivore	Cavity	Flycatching	4	0.0731707	0.073171	0.02439	0.04878
RLHA	Rough-legged Hawk	Grasslands	Carnivore	Cliff	Aerial Dive	6	0.097561	0.02439	0.341463	0.463415
RNDU	Ring-necked Duck	Lakes and Ponds	Herbivore	Ground	Surface Dive	5	0.780488	0.707317	0.170732	0.439024
RNEP	Ring-necked Pheasant	Grasslands	Omnivore	Ground	Ground Forager	6	0.097561	0.365854	0.121951	0.341463
RNGR	Red-necked Grebe	Lakes and Ponds	Piscivore	Floating	Surface Dive	5	0.414634	0.219512	0.292683	0.463415
RNPH	Red-necked Phalarope	Oceans	Aquatic Invertebrates	Ground	Dabbler	3	0.170732	0.04878
RNSA	Red-naped Sapsucker	Forests	Insectivore	Cavity	Bark Forager	3	0.170732	0.073171
ROGO	Ross's Goose	Lakes and Ponds	Herbivore	Ground	Ground Forager	7	0.0243902		0.02439	0.146341
ROPI	Rock Pigeon	Towns	Granivore	Building	Ground Forager	4	0.707317	0.804878	0.536585	0.707317
ROPT	Rock Ptarmigan	Tundra	Herbivore	Ground	Ground Forager	5	0.146341	0.04878	0.146341	0.121951
ROWR	Rock Wren	Desert	Insectivore	Ground	Ground Forager	1	0.0487805	0.04878
ROYT	Royal Tern	Shorelines	Piscivore	Ground	Aerial Dive	5		0.02439
RSHA	Red-shouldered Hawk	Forests	Carnivore	Tree	Aerial Dive	6	0.292683	0.365854		0.097561
RTHA	Red-tailed Hawk	Open Woodlands	Carnivore	Tree	Soaring	6	0.902439	0.926829	0.390244	0.707317
RTHU	Ruby-throated Hummingbird	Open Woodlands	Omnivore	Tree	Hovering	1	0.512195	0.585366
RTLO	Red-throated Loon	Lakes and Ponds	Piscivore	Ground	Surface Dive	6	0.243902	0.097561	0.219512	0.536585
RUBL	Rusty Blackbird	Forests	Insectivore	Tree	Ground Forager	3	0.536585	0.317073	0.04878	0.097561
RUDU	Ruddy Duck	Wetlands	Aquatic Invertebrates	Ground	Surface Dive	4	0.243902	0.243902	0.04878	0.219512
RUGR	Ruffed Grouse	Forests	Omnivore	Ground	Foliage Gleaner	5	0.804878	0.707317	0.731707	0.707317
RUHU	Rufous Hummingbird	Open Woodlands	Omnivore	Tree	Hovering	1	0.243902	0.146341
RUTU	Ruddy Turnstone	Shorelines	Aquatic Invertebrates	Ground	Ground Forager	3	0.0243902			0.170732
RWBL	Red-winged Blackbird	Wetlands	Insectivore	Shrub	Ground Forager	3	0.756098	0.829268	0.170732	0.390244
SACR	Sandhill Crane	Wetlands	Omnivore	Ground	Probing	7	0.414634	0.243902		0.02439
SAGU	Sabine's Gull	Oceans	Aquatic Invertebrates	Ground	Hovering	5
SALS	Saltmarsh Sparrow	Wetlands	Insectivore	Ground	Ground Forager	1		0.097561
SAND	Sanderling	Shorelines	Aquatic Invertebrates	Ground	Probing	3			0.097561	0.292683
SAPH	Say's Phoebe	Grasslands	Insectivore	Building	Flycatching	2	0.097561	0.04878
SATE	Sandwich Tern	Shorelines	Piscivore	Ground	Aerial Dive	5		0.02439
SATH	Sage Thrasher	Scrub	Insectivore	Shrub	Ground Forager	3		0.02439
SAVS	Savannah Sparrow	Grasslands	Insectivore	Ground	Ground Forager	1	0.853659	0.487805	0.02439	0.04878
SBDO	Short-billed Dowitcher	Wetlands	Aquatic Invertebrates	Ground	Probing	3	0.121951	0.073171		0.04878
SCTA	Scarlet Tanager	Forests	Insectivore	Tree	Foliage Gleaner	2	0.268293	0.268293
SEOW	Short-eared Owl	Grasslands	Carnivore	Ground	Aerial Dive	5	0.292683	0.170732	0.146341	0.439024
SEPL	Semipalmated Plover	Shorelines	Aquatic Invertebrates	Ground	Ground Forager	2	0.195122	0.121951
SESA	Semipalmated Sandpiper	Shorelines	Aquatic Invertebrates	Ground	Ground Forager	2	0.0487805
SESP	Seaside Sparrow	Wetlands	Insectivore	Shrub	Ground Forager	1		0.02439		0.02439
SEWR	Sedge Wren	Grasslands	Insectivore	Shrub	Ground Forager	1	0.146341	0.121951
SMLO	Smith's Longspur	Grasslands	Insectivore	Ground	Ground Forager	2	0.0487805			0.02439
SNBU	Snow Bunting	Grasslands	Granivore	Ground	Ground Forager	2	0.0487805		0.634146	0.804878
SNEG	Snowy Egret	Wetlands	Piscivore	Tree	Stalking	6		0.195122		0.073171
SNGO	Snow Goose	Lakes and Ponds	Herbivore	Ground	Ground Forager	7	0.0243902	0.02439	0.04878	0.219512
SNOW	Snowy Owl	Tundra	Carnivore	Ground	Aerial Dive	5	0.0243902		0.536585	0.609756
SNPL	Snowy Plover	Shorelines	Aquatic Invertebrates	Ground	Ground Forager	2		0.02439		0.04878
SORA	Sora	Wetlands	Granivore	Floating	Ground Forager	3	0.463415	0.414634		0.02439
SOSA	Solitary Sandpiper	Wetlands	Aquatic Invertebrates	Tree	Probing	3	0.390244	0.195122
SOSP	Song Sparrow	Open Woodlands	Insectivore	Shrub	Ground Forager	1	0.878049	0.878049	0.414634	0.731707
SPGR	Spruce Grouse	Forests	Herbivore	Ground	Foliage Gleaner	5	0.609756	0.317073	0.560976	0.341463
SPOW	Spotted Owl	Forests	Carnivore	Cavity	Aerial Dive	6		0.02439
SPPI	Sprague's Pipit	Grasslands	Insectivore	Ground	Ground Forager	1	0.0731707	0.04878
SPSA	Spotted Sandpiper	Shorelines	Carnivore	Ground	Probing	3	0.97561	0.878049	0.02439	0.073171
SPTO	Spotted Towhee	Scrub	Omnivore	Ground	Ground Forager	3	0.170732	0.243902	0.04878	0.04878
SSHA	Sharp-shinned Hawk	Forests	Carnivore	Tree	Aerial Dive	4	0.853659	0.658537	0.414634	0.682927
STGR	Sharp-tailed Grouse	Grasslands	Herbivore	Ground	Ground Forager	5	0.170732	0.341463	0.170732	0.317073
STJA	Steller's Jay	Forests	Omnivore	Tree	Ground Forager	4	0.170732	0.170732	0.195122	0.170732
STSA	Stilt Sandpiper	Wetlands	Aquatic Invertebrates	Ground	Probing	3	0.0243902
SURF	Surfbird	Shorelines	Aquatic Invertebrates	Ground	Ground Forager	3		0.02439	0.073171	0.073171
SUSC	Surf Scoter	Oceans	Aquatic Invertebrates	Ground	Surface Dive	5	0.219512	0.146341
SWHA	Swainson's Hawk	Grasslands	Carnivore	Tree	Soaring	6	0.146341	0.170732
SWSP	Swamp Sparrow	Wetlands	Insectivore	Shrub	Ground Forager	1	0.585366	0.341463	0.097561	0.341463
SWTH	Swainson's Thrush	Forests	Insectivore	Shrub	Foliage Gleaner	2	0.707317	0.439024
TBMU	Thick-billed Murre	Oceans	Piscivore	Cliff	Surface Dive	5	0.0243902	0.02439	0.146341	0.170732
TEWA	Tennessee Warbler	Forests	Insectivore	Ground	Foliage Gleaner	1	0.609756	0.341463
TOSO	Townsend's Solitaire	Open Woodlands	Insectivore	Ground	Flycatching	3	0.243902	0.146341	0.097561	0.146341
TOWA	Townsend's Warbler	Forests	Insectivore	Tree	Foliage Gleaner	1	0.243902	0.170732	0.02439	0.073171
TRES	Tree Swallow	Lakes and Ponds	Insectivore	Cavity	Aerial Forager	1	1	0.95122
TRHE	Tricolored Heron	Wetlands	Piscivore	Tree	Stalking	6		0.04878
TRUS	Trumpeter Swan	Lakes and Ponds	Herbivore	Ground	Dabbler	7	0.317073	0.317073	0.170732	0.487805
TUSW	Tundra Swan	Lakes and Ponds	Herbivore	Ground	Dabbler	7	0.0731707		0.04878	0.268293
TUTI	Tufted Titmouse	Forests	Insectivore	Cavity	Foliage Gleaner	1	0.0487805	0.073171	0.04878	0.073171
TUVU	Turkey Vulture	Open Woodlands	Carnivore	Cliff	Soaring	7	0.317073	0.341463	0.02439	0.097561
UPSA	Upland Sandpiper	Grasslands	Insectivore	Ground	Ground Forager	4	0.195122	0.195122
VASW	Vaux's Swift	Forests	Insectivore	Tree	Aerial Forager	2	0.121951	0.146341
VATH	Varied Thrush	Forests	Insectivore	Tree	Ground Forager	3	0.365854	0.268293	0.097561	0.292683
VEER	Veery	Forests	Insectivore	Ground	Ground Forager	2	0.634146	0.682927
VESP	Vesper Sparrow	Grasslands	Insectivore	Ground	Ground Forager	1	0.317073	0.268293
VGSW	Violet-green Swallow	Open Woodlands	Insectivore	Cavity	Aerial Forager	1	0.317073	0.292683
VIRA	Virginia Rail	Wetlands	Aquatic Invertebrates	Ground	Probing	4	0.292683	0.463415	0.073171	0.097561
WATA	Wandering Tattler	Shorelines	Aquatic Invertebrates	Ground	Probing	4	0.121951	0.073171		0.073171
WAVI	Warbling Vireo	Open Woodlands	Insectivore	Tree	Foliage Gleaner	1	0.609756	0.707317
WBNU	White-breasted Nuthatch	Forests	Insectivore	Cavity	Bark Forager	1	0.512195	0.804878	0.439024	0.682927
WCSP	White-crowned Sparrow	Scrub	Insectivore	Ground	Ground Forager	1	0.512195	0.292683	0.121951	0.195122
WEBL	Western Bluebird	Open Woodlands	Insectivore	Cavity	Flycatching	1		0.121951		0.02439
WEGR	Western Grebe	Lakes and Ponds	Piscivore	Floating	Surface Dive	5	0.243902	0.268293	0.073171	0.073171
WEGU	Western Gull	Oceans	Piscivore	Cliff	Ground Forager	6	0.0487805	0.073171	0.04878	0.073171
WEKI	Western Kingbird	Grasslands	Insectivore	Tree	Flycatching	3	0.0731707	0.170732
WEME	Western Meadowlark	Grasslands	Insectivore	Ground	Ground Forager	3	0.121951	0.146341	0.04878	0.04878
WESA	Western Sandpiper	Shorelines	Aquatic Invertebrates	Ground	Ground Forager	2		0.02439		0.073171
WESO	Western Screech-Owl	Forests	Carnivore	Cavity	Aerial Dive	3	0.0487805	0.073171	0.04878	0.097561
WETA	Western Tanager	Forests	Insectivore	Tree	Foliage Gleaner	2	0.317073	0.268293		0.02439
WEVI	White-eyed Vireo	Scrub	Insectivore	Shrub	Foliage Gleaner	1	0.0243902	0.073171
WEWA	Worm-eating Warbler	Forests	Insectivore	Ground	Foliage Gleaner	1		0.02439
WEWP	Western Wood-Pewee	Open Woodlands	Insectivore	Tree	Flycatching	1	0.365854	0.219512
WFIB	White-faced Ibis	Wetlands	Aquatic Invertebrates	Ground	Probing	5		0.02439
WHCR	Whooping Crane	Wetlands	Omnivore	Ground	Probing	7	0.0243902
WHIM	Whimbrel	Shorelines	Aquatic Invertebrates	Ground	Ground Forager	5	0.0731707			0.073171
WIFL	Willow Flycatcher	Wetlands	Insectivore	Shrub	Flycatching	1	0.341463	0.487805
WILL	Willet	Shorelines	Aquatic Invertebrates	Ground	Probing	5	0.097561	0.146341
WIPH	Wilson's Phalarope	Lakes and Ponds	Aquatic Invertebrates	Ground	Dabbler	3	0.170732	0.170732
WIPT	Willow Ptarmigan	Tundra	Herbivore	Ground	Foliage Gleaner	5	0.268293	0.195122	0.317073	0.195122
WISA	Williamson's Sapsucker	Forests	Insectivore	Cavity	Bark Forager	3		0.121951
WISN	Wilson's Snipe	Wetlands	Aquatic Invertebrates	Ground	Probing	3	0.682927	0.390244	0.04878	0.146341
WITU	Wild Turkey	Open Woodlands	Omnivore	Ground	Ground Forager	7	0.268293	0.560976	0.243902	0.658537
WIWA	Wilson's Warbler	Scrub	Insectivore	Ground	Foliage Gleaner	1	0.609756	0.390244		0.02439
WIWR	Winter Wren	Forests	Insectivore	Cavity	Ground Forager	1	0.463415	0.365854	0.02439	0.04878
WODU	Wood Duck	Lakes and Ponds	Insectivore	Cavity	Dabbler	6	0.609756	0.804878	0.097561	0.365854
WOTH	Wood Thrush	Forests	Insectivore	Tree	Ground Forager	2	0.219512	0.365854
WREN	Wrentit	Scrub	Insectivore	Shrub	Foliage Gleaner	1		0.04878
WRSA	White-rumped Sandpiper	Shorelines	Aquatic Invertebrates	Ground	Ground Forager	2	0.0243902	0.02439
WTKI	White-tailed Kite	Grasslands	Carnivore	Tree	Hovering	6		0.04878		0.073171
WTSP	White-throated Sparrow	Forests	Granivore	Ground	Ground Forager	1	0.682927	0.317073	0.317073	0.463415
WTSW	White-throated Swift	Scrub	Insectivore	Cliff	Aerial Forager	2		0.02439
WWCR	White-winged Crossbill	Forests	Granivore	Tree	Foliage Gleaner	1	0.707317	0.414634	0.682927	0.658537
WWSC	White-winged Scoter	Lakes and Ponds	Aquatic Invertebrates	Ground	Surface Dive	5	0.292683	0.268293	0.341463	0.609756
YBCH	Yellow-breasted Chat	Scrub	Insectivore	Shrub	Foliage Gleaner	2	0.0487805	0.073171
YBCU	Yellow-billed Cuckoo	Open Woodlands	Insectivore	Tree	Foliage Gleaner	4	0.097561	0.317073
YBFL	Yellow-bellied Flycatcher	Forests	Insectivore	Ground	Flycatching	1	0.463415	0.195122
YBLO	Yellow-billed Loon	Lakes and Ponds	Piscivore	Ground	Surface Dive	6	0.0243902	0.02439	0.02439	0.04878
YBSA	Yellow-bellied Sapsucker	Forests	Insectivore	Cavity	Bark Forager	3	0.512195	0.292683	0.02439	0.268293
YCNH	Yellow-crowned Night-Heron	Wetlands	Aquatic Invertebrates	Tree	Stalking	6		0.170732
YERA	Yellow Rail	Wetlands	Aquatic Invertebrates	Ground	Probing	3	0.097561	0.04878
YEWA	Yellow Warbler	Open Woodlands	Insectivore	Shrub	Foliage Gleaner	1	0.97561	0.878049
YHBL	Yellow-headed Blackbird	Wetlands	Insectivore	Shrub	Ground Forager	3	0.195122	0.195122
YRWA	Yellow-rumped Warbler	Forests	Insectivore	Tree	Foliage Gleaner	1	0.853659	0.536585	0.073171	0.146341
YTVI	Yellow-throated Vireo	Open Woodlands	Insectivore	Tree	Foliage Gleaner	1	0.121951	0.219512
